# Supplementary material for: Poly(ADP-ribose) glycohydrolase enforces p21 degradation via dePARylation to promote gastric cancer progression
Source: J Clin Invest. 2026 Jan 15;136(5):e195538. doi: 10.1172/JCI195538 (PMC13067944; doi:10.1172/JCI195538)
Supplement: Supporting data values [file jci-136-195538-s295.xlsx]

## Sheet: Figure 1D
	Cell Viability
HGC27	Days	WT					KO1					KO2
	1	0.101533	0.117333	0.111833	0.120433	0.131733	0.0363333	0.0409333	0.0473333	0.0473333	0.0368333	0.0509333	0.0515333	0.0507333	0.0595333	0.0514333
	2	0.280933	0.254933	0.288533	0.257033	0.270433	0.121133	0.120333	0.131333	0.104333	0.116033	0.143433	0.153733	0.155533	0.157733	0.154933
	3	0.650333	0.626733	0.625533	0.614233	0.665333	0.248533	0.251233	0.271933	0.298133	0.290433	0.349033	0.340633	0.385533	0.339633	0.347033
	4	1.25383	1.31683	1.17553	1.28773	1.24033	0.593533	0.577233	0.509333	0.538133	0.487133	0.726333	0.717633	0.707033	0.641733	0.697533
	5	2.64013	2.57993	2.67243	2.56723	2.72653	1.43623	1.47893	1.59223	1.37633	1.47213	1.78573	1.99493	1.98883	1.96973	1.95503
	Cell Viability
AGS	Days	WT					KO1					KO2
	1	0.042833	0.046133	0.031733	0.030033	0.044233	0.011533	0.014533	0.011333	0.011633	0.007833	0.020033	0.023533	0.022633	0.023333	0.015133
	2	0.158433	0.163833	0.159933	0.148833	0.150433	0.019833	0.020033	0.014133	0.020233	0.015733	0.045733	0.064133	0.046733	0.050533	0.046633
	3	0.541633	0.597333	0.616933	0.626933	0.332533	0.074633	0.085033	0.070433	0.042933	0.089333	0.182233	0.190033	0.186633	0.166133	0.161433
	4	1.14283	1.04103	1.10013	1.13473	1.06723	0.136533	0.135433	0.095433	0.118033	0.166933	0.340433	0.393433	0.375433	0.404433	0.391733
	5	2.64363	2.73923	2.55723	2.49053	2.66183	0.401333	0.486233	0.442033	0.532233	0.485733	0.890033	0.999233	1.07323	1.09953	1.14253

## Sheet: Figure 1F
	HGC27
	WT	KO1	KO2
	1.05401	0.699627	0.685015
	0.996736	0.754476	0.664104
	0.949252	0.737898	0.735684
	AGS
	WT	KO1	KO2
	1.07748	0.615402	0.496214
	0.982464	0.529249	0.509009
	0.940053	0.532478	0.509119

## Sheet: Figure 1G
gene_id	chr	start	end	strand	gene_name	EntrezID	transcript_id	GO	KEGG	KO_ENTRY	EC	Description	trans_type	DO	Reactome	FPKM.A1	FPKM.A2	FPKM.A3	FPKM.B1	FPKM.B2	FPKM.B3	count.A1	count.A2	count.A3	count.B1	count.B2	count.B3
ENSG00000000003	X	100627108	100637104	-	TSPAN6	7105	ENST00000373020;ENST00000612152;ENST00000614008;ENST00000496771	GO:0005515(protein binding);GO:0005887(integral component of plasma membrane);GO:0016020(membrane);GO:0016021(integral component of membrane);GO:0039532(negative regulation of viral-induced cytoplasmic pattern recognition receptor signaling pathway);GO:0043123(positive regulation of I-kappaB kinase/NF-kappaB signaling);GO:0070062(extracellular exosome);GO:1901223(negative regulation of NIK/NF-kap…	NA	NA	NA	tetraspanin 6 [Source:HGNC Symbol;Acc:HGNC:11858]	protein_coding;processed_transcript	NA	NA	6.41	6.14	7.41	8.11	8.52	8.8	1552	1801	2119	2452	2448	2773
ENSG00000000419	chr20	50934867	50958555	-	DPM1	8813	ENST00000466152;ENST00000371582;ENST00000371588;ENST00000683048;ENST00000494752;ENST00000682366;ENST00000371584;ENST00000684193;ENST00000683466;ENST00000682713;ENST00000681979;ENST00000684708;ENST00000413082;ENST00000682754;ENST00000683010;ENST00000684628	GO:0004169(dolichyl-phosphate-mannose-protein mannosyltransferase activity);GO:0004582(dolichyl-phosphate beta-D-mannosyltransferase activity);GO:0005515(protein binding);GO:0005537(mannose binding);GO:0005634(nucleus);GO:0005783(endoplasmic reticulum);GO:0005789(endoplasmic reticulum membrane);GO:0006486(protein glycosylation);GO:0006506(GPI anchor biosynthetic process);GO:0016020(membrane);GO:0…	00510(N-Glycan biosynthesis);01100(Metabolic pathways);01100(Metabolic pathways)	K00721	EC:2.4.1.83	dolichyl-phosphate mannosyltransferase subunit 1, catalytic [Source:HGNC Symbol;Acc:HGNC:3005]	nonsense_mediated_decay;protein_coding;processed_transcript;retained_intron	NA	R-HSA-162721(dolichyl phosphate + GDP-alpha-D-mannose -> dolichyl phosphate D-mannose);R-HSA-4717406(Defective DPM1 does not transfer mannose to DOLP to form DOLPman);R-HSA-4719354(Defective DPM3 does not transfer mannose to DOLP to form DOLPman);R-HSA-4719375(Defective DPM2 does not transfer mannose to DOLP to form DOLPman)	6.14	6.31	5.67	6.17	6.15	6.1	3044	3784	3319	3816	3617	3931
ENSG00000000457	chr1	169849631	169893952	-	SCYL3	571476359	ENST00000367771;ENST00000367770;ENST00000367772;ENST00000423670;ENST00000470238	GO:0000139(Golgi membrane);GO:0004672(protein kinase activity);GO:0005515(protein binding);GO:0005524(ATP binding);GO:0005737(cytoplasm);GO:0005794(Golgi apparatus);GO:0006468(protein phosphorylation);GO:0006954(inflammatory response);GO:0008104(protein localization);GO:0016477(cell migration);GO:0021522(spinal cord motor neuron differentiation);GO:0030027(lamellipodium);GO:0042802(identical prot…	NA	NA	NA	SCY1 like pseudokinase 3 [Source:HGNC Symbol;Acc:HGNC:19285]	protein_coding;processed_transcript	NA	NA	1.4	1.97	1.91	2.45	1.26	2.62	515	875	831	1123	550	1256
ENSG00000000460	chr1	169662007	169854080	+	C1orf112	55732	ENST00000498289;ENST00000472795;ENST00000359326;ENST00000496973;ENST00000481744;ENST00000466580;ENST00000459772;ENST00000286031;ENST00000413811	GO:0005515(protein binding);GO:0005515(protein binding)	NA	NA	NA	chromosome 1 open reading frame 112 [Source:HGNC Symbol;Acc:HGNC:25565]	processed_transcript;protein_coding;nonsense_mediated_decay	NA	NA	4.19	4.39	5.28	9.4	6.91	9.43	1337	1696	1991	3738	2617	3914
ENSG00000000938	chr1	27612064	27635185	-	FGR	2268	ENST00000374005	GO:0000166(nucleotide binding);GO:0001784(phosphotyrosine residue binding);GO:0001819(positive regulation of cytokine production);GO:0002376(immune system process);GO:0002768(immune response-regulating cell surface receptor signaling pathway);GO:0002862(negative regulation of inflammatory response to antigenic stimulus);GO:0004672(protein kinase activity);GO:0004712(protein serine/threonine/tyros…	04062(Chemokine signaling pathway)	K08891	EC:2.7.10.2	FGR proto-oncogene, Src family tyrosine kinase [Source:HGNC Symbol;Acc:HGNC:3697]	protein_coding	DOID:14566(disease_of_cellular_proliferation);DOID:162(cancer);DOID:4(disease)	R-HSA-2029459(Sequestering and phosphorylation Fc gamma receptors in the lipid rafts);R-HSA-432129(FGR binds and phosphorylates LRP8);R-HSA-432148(Fgr may phosphorylate p38 MAPK);R-HSA-6798748(Exocytosis of secretory granule lumen proteins);R-HSA-8948034(FGR binds LDL:LRP8);R-HSA-9664261(Src phosphorylate SYK in IgG:Leishmania surface:p-FCGR3A:SYK);R-HSA-9664275(Src phosphorylates CD3 dimers in I…	0.04	0.06	0.05	0.09	0	0.06	8	13	12	20	0	14
ENSG00000000971	chr1	196651754	196747542	+	CFH	3075	ENST00000696018;ENST00000496761;ENST00000695987;ENST00000466229	GO:0002376(immune system process);GO:0005515(protein binding);GO:0005576(extracellular region);GO:0005615(extracellular space);GO:0006508(proteolysis);GO:0006956(complement activation);GO:0006957(complement activation, alternative pathway);GO:0008201(heparin binding);GO:0030449(regulation of complement activation);GO:0030451(regulation of complement activation, alternative pathway);GO:0042802(ide…	04610(Complement and coagulation cascades);05150(Staphylococcus aureus infection);05150(Staphylococcus aureus infection)	NA	NA	complement factor H [Source:HGNC Symbol;Acc:HGNC:4883]	processed_transcript;retained_intron;protein_coding	DOID:0014667(disease_of_metabolism);DOID:0050013(carbohydrate_metabolism_disease);DOID:0050117(disease_by_infectious_agent);DOID:0050155(sensory_system_disease);DOID:0050339(commensal_bacterial_infectious_disease);DOID:0050828(artery_disease);DOID:0060056(hypersensitivity_reaction_disease);DOID:0060158(acquired_metabolic_disease);DOID:0080001(bone_disease);DOID:104(bacterial_infectious_disease);D…	R-HSA-1006169(Factor H binds host cell surface markers);R-HSA-976743(Factor I inactivates plasma Factor H-bound C3b);R-HSA-976768(Factor H binds to C3b);R-HSA-976810(Complement factor I binds to extracellular Factor H:C3b);R-HSA-977359(Complement factor I binds to membrane-associated Factor H:C3b);R-HSA-977363(Factor H binds to C3bBb);R-HSA-977371(Factor I inactivates Factor H-boundC3b);R-HSA-977…	0.01	0	0.01	0.02	0.01	0.02	11	1	7	25	9	22
ENSG00000001036	chr6	143494812	143511720	-	FUCA2	2519	ENST00000002165;ENST00000451668;ENST00000367585	GO:0004560(alpha-L-fucosidase activity);GO:0005515(protein binding);GO:0005576(extracellular region);GO:0005615(extracellular space);GO:0005764(lysosome);GO:0005788(endoplasmic reticulum lumen);GO:0005975(carbohydrate metabolic process);GO:0006004(fucose metabolic process);GO:0008152(metabolic process);GO:0009617(response to bacterium);GO:0016139(glycoside catabolic process);GO:0016787(hydrolase …	00511(Other glycan degradation);04142(Lysosome);04142(Lysosome)	K01206	EC:3.2.1.51	alpha-L-fucosidase 2 [Source:HGNC Symbol;Acc:HGNC:4008]	protein_coding;processed_transcript	NA	R-HSA-6798751(Exocytosis of azurophil granule lumen proteins);R-HSA-8952289(FAM20C phosphorylates FAM20C substrates)	45.12	44.96	42.92	41.72	48.96	41.46	6792	8192	7626	7838	8750	8120
ENSG00000001084	chr6	53497341	53616970	-	GCLC	2729	ENST00000509541;ENST00000650454;ENST00000616923;ENST00000515580;ENST00000643939;ENST00000513939;ENST00000510837;ENST00000504353;ENST00000514373;ENST00000504525;ENST00000514004;ENST00000505294;ENST00000514933	GO:0000166(nucleotide binding);GO:0000287(magnesium ion binding);GO:0003824(catalytic activity);GO:0004357(glutamate-cysteine ligase activity);GO:0005515(protein binding);GO:0005524(ATP binding);GO:0005739(mitochondrion);GO:0005829(cytosol);GO:0006534(cysteine metabolic process);GO:0006536(glutamate metabolic process);GO:0006749(glutathione metabolic process);GO:0006750(glutathione biosynthetic p…	00270(Cysteine and methionine metabolism);00480(Glutathione metabolism);01100(Metabolic pathways);01240(Biosynthesis of cofactors);04216(Ferroptosis);04216(Ferroptosis)	K11204	EC:6.3.2.2	glutamate-cysteine ligase catalytic subunit [Source:HGNC Symbol;Acc:HGNC:4311]	protein_coding;retained_intron;nonsense_mediated_decay;processed_transcript	DOID:0050161(lower_respiratory_tract_disease);DOID:0050177(monogenic_disease);DOID:0050686(organ_system_cancer);DOID:0050737(autosomal_recessive_disease);DOID:0050739(autosomal_genetic_disease);DOID:0050828(artery_disease);DOID:10763(hypertension);DOID:1176(bronchial_disease);DOID:1192(peripheral_nervous_system_neoplasm);DOID:1287(cardiovascular_system_disease);DOID:14566(disease_of_cellular_prol…	R-HSA-174367(GCL ligates L-Glu to L-Cys);R-HSA-5602892(Defective GCLC does not ligate L-Glu to L-Cys);R-HSA-9760122(AcK-NFE2L2-dependent GCLC gene expression)	5.49	5.75	6.19	7.98	6.13	7.66	2530	3203	3361	4581	3350	4585
ENSG00000001167	chr6	41072974	41102403	+	NFYA	4800	ENST00000341376;ENST00000353205	GO:0000785(chromatin);GO:0000976(transcription cis-regulatory region binding);GO:0000978(RNA polymerase II cis-regulatory region sequence-specific DNA binding);GO:0000981(DNA-binding transcription factor activity, RNA polymerase II-specific);GO:0003677(DNA binding);GO:0003700(DNA-binding transcription factor activity);GO:0005515(protein binding);GO:0005634(nucleus);GO:0005654(nucleoplasm);GO:0006…	04612(Antigen processing and presentation);05017(Spinocerebellar ataxia);05152(Tuberculosis);05152(Tuberculosis)	NA	NA	nuclear transcription factor Y subunit alpha [Source:HGNC Symbol;Acc:HGNC:7804]	protein_coding	DOID:0050177(monogenic_disease);DOID:0050687(cell_type_cancer);DOID:0050736(autosomal_dominant_disease);DOID:0050739(autosomal_genetic_disease);DOID:14566(disease_of_cellular_proliferation);DOID:162(cancer);DOID:1749(squamous_cell_carcinoma);DOID:305(carcinoma);DOID:4(disease);DOID:5683(hereditary_breast_ovarian_cancer);DOID:630(genetic_disease)	R-HSA-1655823(Expression of Isopentenyl-diphosphate Delta-isomerase 1 (IDI1));R-HSA-1655824(Expression of Farnesyl Diphosphate Synthase (FDPS));R-HSA-1655826(Expression of 3-Hydroxy-3-methylglutaryl-coenzyme A Reductase (HMGCR));R-HSA-1655827(Expression of 7-Dehydrocholesterol Reductase (DHCR7));R-HSA-1655832(Expression of Geranylgeranyl Pyrophosphate Synthase (GGPS1));R-HSA-1655833(Expression of…	7.77	6.95	8.75	10.23	6.7	8.35	2575	2788	3421	4228	2637	3598
ENSG00000001460	chr1	24356999	24416934	-	STPG1	90529	ENST00000337248;ENST00000374409;ENST00000468303;ENST00000497384;ENST00000435187;ENST00000483261;ENST00000498488;ENST00000483528;ENST00000475760	GO:0003674(molecular_function);GO:0005634(nucleus);GO:0005737(cytoplasm);GO:0005739(mitochondrion);GO:0006915(apoptotic process);GO:0043065(positive regulation of apoptotic process);GO:1902110(positive regulation of mitochondrial membrane permeability involved in apoptotic process);GO:1902110(positive regulation of mitochondrial membrane permeability involved in apoptotic process)	NA	NA	NA	sperm tail PG-rich repeat containing 1 [Source:HGNC Symbol;Acc:HGNC:28070]	protein_coding;processed_transcript	NA	NA	2.29	2.44	2.54	1.85	1.99	1.97	1042	1342	1366	1054	1074	1169
ENSG00000001461	chr1	24415802	24472976	+	NIPAL3	57185	ENST00000374399;ENST00000003912;ENST00000488155;ENST00000358028;ENST00000339255;ENST00000475663;ENST00000432012	GO:0005515(protein binding);GO:0015095(magnesium ion transmembrane transporter activity);GO:0015693(magnesium ion transport);GO:0016020(membrane);GO:0016021(integral component of membrane);GO:1903830(magnesium ion transmembrane transport);GO:1903830(magnesium ion transmembrane transport)	NA	NA	NA	NIPA like domain containing 3 [Source:HGNC Symbol;Acc:HGNC:25233]	protein_coding;processed_transcript	NA	R-HSA-5336453(NIPAs transport Mg2+ from extracellular region to cytosol)	6.65	6.66	8.07	7.74	7.95	7.85	3338	4040	4778	4845	4733	5121
ENSG00000001497	X	65438549	65534800	-	LAS1L	81887	ENST00000677056;ENST00000677969;ENST00000374807;ENST00000677834;ENST00000374811;ENST00000374804;ENST00000484069;ENST00000677986;ENST00000678848;ENST00000679116;ENST00000677154;ENST00000678547;ENST00000678705;ENST00000678956;ENST00000679277;ENST00000679261;ENST00000679056;ENST00000678173;ENST00000469091;ENST00000676986;ENST00000678823;ENST00000678570;ENST00000678602	GO:0000460(maturation of 5.8S rRNA);GO:0000470(maturation of LSU-rRNA);GO:0003723(RNA binding);GO:0004519(endonuclease activity);GO:0005515(protein binding);GO:0005634(nucleus);GO:0005654(nucleoplasm);GO:0005730(nucleolus);GO:0005737(cytoplasm);GO:0006364(rRNA processing);GO:0016020(membrane);GO:0030687(preribosome, large subunit precursor);GO:0071339(MLL1 complex);GO:0090305(nucleic acid phospho…	NA	NA	NA	LAS1 like ribosome biogenesis factor [Source:HGNC Symbol;Acc:HGNC:25726]	nonsense_mediated_decay;protein_coding;retained_intron	NA	R-HSA-6791218(12S pre-rRNA is nucleolytically processed to yield 5.8S rRNA);R-HSA-6791219(32S pre-rRNA is nucleolytically processed at site 4 (4a) to yield 12S pre-rRNA and 28S rRNA)	7.67	7.86	7.52	9.08	10.83	8.71	5149	6381	5949	7599	8622	7597
ENSG00000001561	chr6	46129989	46146688	+	ENPP4	22875	ENST00000321037	GO:0005515(protein binding);GO:0005886(plasma membrane);GO:0007596(blood coagulation);GO:0007599(hemostasis);GO:0016020(membrane);GO:0016021(integral component of membrane);GO:0016787(hydrolase activity);GO:0030194(positive regulation of blood coagulation);GO:0046130(purine ribonucleoside catabolic process);GO:0046872(metal ion binding);GO:0047710(bis(5'-adenosyl)-triphosphatase activity);GO:0070…	00230(Purine metabolism);01100(Metabolic pathways)	K18424	EC:3.6.1.29	ectonucleotide pyrophosphatase/phosphodiesterase 4 [Source:HGNC Symbol;Acc:HGNC:3359]	protein_coding	NA	R-HSA-6800426(Exocytosis of ficolin-rich granule membrane proteins)	9.11	8.92	9.96	9.28	6.5	9.81	2257	2675	2912	2869	1911	3162
ENSG00000001617	chr3	50155045	50189075	+	SEMA3F	6405	ENST00000450338;ENST00000002829;ENST00000426511;ENST00000493743;ENST00000470737	GO:0001755(neural crest cell migration);GO:0005102(signaling receptor binding);GO:0005515(protein binding);GO:0005576(extracellular region);GO:0005615(extracellular space);GO:0005887(integral component of plasma membrane);GO:0007165(signal transduction);GO:0007411(axon guidance);GO:0021612(facial nerve structural organization);GO:0021637(trigeminal nerve structural organization);GO:0021675(nerve …	04360(Axon guidance);04360(Axon guidance)	NA	NA	semaphorin 3F [Source:HGNC Symbol;Acc:HGNC:10728]	protein_coding;retained_intron	DOID:0050621(respiratory_system_benign_neoplasm);DOID:0060037(developmental_disorder_of_mental_health);DOID:0060038(specific_developmental_disorder);DOID:0060072(benign_neoplasm);DOID:0060085(organ_system_benign_neoplasm);DOID:1059(intellectual_disability);DOID:14566(disease_of_cellular_proliferation);DOID:150(disease_of_mental_health);DOID:162(cancer);DOID:3683(lung_benign_neoplasm);DOID:4(disea…	NA	1.18	0.96	1.37	0.66	0.61	0.66	305	301	417	214	189	223
ENSG00000001626	chr7	117287120	117715948	+	CFTR	1080	ENST00000685018;ENST00000699606;ENST00000610149;ENST00000621535	GO:0000166(nucleotide binding);GO:0005254(chloride channel activity);GO:0005260(intracellularly ATP-gated chloride channel activity);GO:0005515(protein binding);GO:0005524(ATP binding);GO:0005634(nucleus);GO:0005737(cytoplasm);GO:0005765(lysosomal membrane);GO:0005768(endosome);GO:0005769(early endosome);GO:0005783(endoplasmic reticulum);GO:0005789(endoplasmic reticulum membrane);GO:0005829(cytos…	02010(ABC transporters);04024(cAMP signaling pathway);04152(AMPK signaling pathway);04530(Tight junction);04971(Gastric acid secretion);04972(Pancreatic secretion);04976(Bile secretion);05110(Vibrio cholerae infection);05110(Vibrio cholerae infection)	K05031	EC:5.6.1.6	CF transmembrane conductance regulator [Source:HGNC Symbol;Acc:HGNC:1884]	nonsense_mediated_decay;retained_intron;processed_transcript	DOID:0050161(lower_respiratory_tract_disease);DOID:0050177(monogenic_disease);DOID:0050686(organ_system_cancer);DOID:0050737(autosomal_recessive_disease);DOID:0050739(autosomal_genetic_disease);DOID:0050828(artery_disease);DOID:0060056(hypersensitivity_reaction_disease);DOID:0060100(musculoskeletal_system_cancer);DOID:0080001(bone_disease);DOID:10591(pre_eclampsia);DOID:10652(Alzheimer's_disease)…	R-HSA-1454916(The ABCC family mediates organic anion transport);R-HSA-383190(HCO3- transport through ion channel);R-HSA-5627071(RHOQ positively regulates trafficking of GOPC:CFTR to the plasma membrane);R-HSA-5627072(RHOQ binds GOPC:CFTR);R-HSA-5627275(GOPC promotes translocation of CFTR to lysosomes);R-HSA-5678822(Defective CFTR does not transport Cl- from cytosol to extracellular region);R-HSA-…	0.01	0.01	0.01	0.01	0.01	0.01	9	10	8	12	8	13
ENSG00000001629	chr7	92245974	92401383	+	ANKIB1	54467	ENST00000265742;ENST00000442183;ENST00000439883;ENST00000486698;ENST00000413588;ENST00000422095;ENST00000465883	GO:0000151(ubiquitin ligase complex);GO:0000209(protein polyubiquitination);GO:0004842(ubiquitin-protein transferase activity);GO:0005515(protein binding);GO:0005737(cytoplasm);GO:0006511(ubiquitin-dependent protein catabolic process);GO:0016567(protein ubiquitination);GO:0016740(transferase activity);GO:0031624(ubiquitin conjugating enzyme binding);GO:0032436(positive regulation of proteasomal u…	NA	K11967	EC:2.3.2.31	ankyrin repeat and IBR domain containing 1 [Source:HGNC Symbol;Acc:HGNC:22215]	protein_coding;nonsense_mediated_decay;processed_transcript;retained_intron	NA	NA	7.78	7.58	9.05	11.28	5.98	10.69	3071	3616	4214	5552	2801	5483
ENSG00000001630	chr7	92084987	92134503	-	CYP51A1	1595	ENST00000691309;ENST00000003100;ENST00000450723;ENST00000482924	GO:0004497(monooxygenase activity);GO:0005506(iron ion binding);GO:0005783(endoplasmic reticulum);GO:0005789(endoplasmic reticulum membrane);GO:0006629(lipid metabolic process);GO:0006694(steroid biosynthetic process);GO:0006695(cholesterol biosynthetic process);GO:0008202(steroid metabolic process);GO:0008203(cholesterol metabolic process);GO:0008398(sterol 14-demethylase activity);GO:0016020(me…	00100(Steroid biosynthesis);01100(Metabolic pathways);01100(Metabolic pathways)	K05917	EC:1.14.14.154;EC:1.14.15.36	cytochrome P450 family 51 subfamily A member 1 [Source:HGNC Symbol;Acc:HGNC:2649]	protein_coding;retained_intron	NA	R-HSA-1655847(Expression of Lanosterol Demethylase (CYP51A1));R-HSA-194678(CYP51A1 demethylates LNSOL);R-HSA-9621404(CYP51A1 gene expression)	20.62	20.94	21.67	24.13	24.25	22.6	4591	5640	5693	6702	6409	6542
ENSG00000001631	chr7	92197498	92246113	-	KRIT1	889	ENST00000688180;ENST00000394507;ENST00000692807;ENST00000486261;ENST00000394505;ENST00000340022;ENST00000475770;ENST00000686149;ENST00000689082;ENST00000687135;ENST00000690292;ENST00000688404;ENST00000688314;ENST00000689556;ENST00000686785;ENST00000688781;ENST00000690904;ENST00000687876;ENST00000425073;ENST00000686043;ENST00000690720;ENST00000690751;ENST00000690908;ENST00000691827;ENST00000692157…	GO:0001525(angiogenesis);GO:0001937(negative regulation of endothelial cell proliferation);GO:0003158(endothelium development);GO:0005515(protein binding);GO:0005546(phosphatidylinositol-4,5-bisphosphate binding);GO:0005615(extracellular space);GO:0005737(cytoplasm);GO:0005856(cytoskeleton);GO:0005886(plasma membrane);GO:0005911(cell-cell junction);GO:0007264(small GTPase mediated signal transduc…	04015(Rap1 signaling pathway);04015(Rap1 signaling pathway)	NA	NA	KRIT1 ankyrin repeat containing [Source:HGNC Symbol;Acc:HGNC:1573]	retained_intron;protein_coding;nonsense_mediated_decay;processed_transcript	DOID:1247(blood_coagulation_disease);DOID:2213(hemorrhagic_disease);DOID:2914(immune_system_disease);DOID:483(cavernous_hemangioma);DOID:484(vascular_hemostatic_disease);DOID:4(disease);DOID:74(hematopoietic_system_disease);DOID:7(disease_of_anatomical_entity)	NA	1.74	1.72	2.31	3.87	1.98	3.41	1974	2350	3090	5451	2669	5009
ENSG00000002016	chr12	911736	949694	-	RAD52	5893	ENST00000358495;ENST00000228345;ENST00000468231;ENST00000481052;ENST00000430095;ENST00000488642;ENST00000535376;ENST00000542297;ENST00000543912;ENST00000461568;ENST00000463750;ENST00000536177;ENST00000545564;ENST00000542785;ENST00000397230;ENST00000544742;ENST00000541619	GO:0000724(double-strand break repair via homologous recombination);GO:0000730(DNA recombinase assembly);GO:0003677(DNA binding);GO:0003697(single-stranded DNA binding);GO:0005515(protein binding);GO:0005634(nucleus);GO:0005654(nucleoplasm);GO:0006281(DNA repair);GO:0006302(double-strand break repair);GO:0006310(DNA recombination);GO:0006312(mitotic recombination);GO:0006974(cellular response to …	03440(Homologous recombination);03440(Homologous recombination)	NA	NA	RAD52 homolog, DNA repair protein [Source:HGNC Symbol;Acc:HGNC:9824]	protein_coding;retained_intron;nonsense_mediated_decay;processed_transcript	DOID:0050177(monogenic_disease);DOID:0050686(organ_system_cancer);DOID:0050736(autosomal_dominant_disease);DOID:0050739(autosomal_genetic_disease);DOID:0060083(immune_system_cancer);DOID:1036(chronic_leukemia);DOID:1037(lymphoblastic_leukemia);DOID:1040(chronic_lymphocytic_leukemia);DOID:120(female_reproductive_organ_cancer);DOID:1240(leukemia);DOID:14566(disease_of_cellular_proliferation);DOID:1…	R-HSA-4568863(SUMOylation of RAD52 with SUMO1);R-HSA-5686587(ABL1 phosphorylates RAD52);R-HSA-5686642(RAD52 promotes single strand annealing at resected DNA DSBs);R-HSA-5686657(ERCC1:XPF cleaves flaps generated by SSA);R-HSA-5687640(POLQ extends annealed 3'-ssDNA overhangs in MMEJ);R-HSA-5693564(Association of RAD51 with RAD52:DNA double-strand break ends);R-HSA-5693580(Association of RAD52 with …	4.5	5.02	5.61	5.93	4.31	4.7	1087	1465	1601	1782	1235	1477
ENSG00000002079	chr7	99238829	99311130	+	MYH16	84176	ENST00000439784;ENST00000452010	NA	NA	NA	NA	myosin heavy chain 16 pseudogene [Source:HGNC Symbol;Acc:HGNC:31038]	transcribed_unitary_pseudogene;processed_transcript	NA	NA	0.02	0.04	0.03	0.06	0.02	0.06	6	16	12	25	9	26
ENSG00000002330	chr11	64269830	64284665	-	BAD	572	ENST00000394532;ENST00000309032;ENST00000394531;ENST00000493798;ENST00000492141;ENST00000544271	GO:0001666(response to hypoxia);GO:0001836(release of cytochrome c from mitochondria);GO:0005515(protein binding);GO:0005543(phospholipid binding);GO:0005737(cytoplasm);GO:0005739(mitochondrion);GO:0005741(mitochondrial outer membrane);GO:0005829(cytosol);GO:0006007(glucose catabolic process);GO:0006915(apoptotic process);GO:0006919(activation of cysteine-type endopeptidase activity involved in a…	01521(EGFR tyrosine kinase inhibitor resistance);01522(Endocrine resistance);01524(Platinum drug resistance);04012(ErbB signaling pathway);04014(Ras signaling pathway);04022(cGMP-PKG signaling pathway);04024(cAMP signaling pathway);04062(Chemokine signaling pathway);04140(Autophagy - animal);04151(PI3K-Akt signaling pathway);04210(Apoptosis);04370(VEGF signaling pathway);04510(Focal adhesion);047…	NA	NA	BCL2 associated agonist of cell death [Source:HGNC Symbol;Acc:HGNC:936]	protein_coding;retained_intron	DOID:0050117(disease_by_infectious_agent);DOID:0050338(primary_bacterial_infectious_disease);DOID:0050615(respiratory_system_cancer);DOID:0050686(organ_system_cancer);DOID:0050687(cell_type_cancer);DOID:10155(intestinal_cancer);DOID:10283(prostate_cancer);DOID:104(bacterial_infectious_disease);DOID:10534(stomach_cancer);DOID:1192(peripheral_nervous_system_neoplasm);DOID:1324(lung_cancer);DOID:145…	R-HSA-139897(BAD displaces tBID from BCL-2 sequestration);R-HSA-139899(Sequestration of BAD protein by 14-3-3);R-HSA-139905(Translocation of activated BAD protein to mitochondria);R-HSA-139906(Activation of BAD by calcineurin);R-HSA-198347(AKT phosphorylates BAD);R-HSA-205075(JNK phosphorylates BIM, BAD and other targets);R-HSA-2399941(AKT1 E17K mutant phosphorylates BAD);R-HSA-508162(BH3 only pr…	10.07	10.18	8.93	8.91	15.81	10.09	918	1125	965	1016	1713	1198
ENSG00000002549	chr4	17577198	17607970	+	LAP3	510567852	ENST00000226299;ENST00000618908;ENST00000508497;ENST00000512397;ENST00000606142;ENST00000509583;ENST00000508014;ENST00000513105;ENST00000504614;ENST00000503467	GO:0004177(aminopeptidase activity);GO:0004180(carboxypeptidase activity);GO:0005515(protein binding);GO:0005634(nucleus);GO:0005654(nucleoplasm);GO:0005737(cytoplasm);GO:0005802(trans-Golgi network);GO:0005829(cytosol);GO:0005925(focal adhesion);GO:0006508(proteolysis);GO:0008233(peptidase activity);GO:0008235(metalloexopeptidase activity);GO:0016787(hydrolase activity);GO:0019538(protein metabo…	00330(Arginine and proline metabolism);00480(Glutathione metabolism);01100(Metabolic pathways);01100(Metabolic pathways)	K11142	EC:3.4.11.1;EC:3.4.11.5	leucine aminopeptidase 3 [Source:HGNC Symbol;Acc:HGNC:18449]	protein_coding;retained_intron;processed_transcript	NA	NA	9.6	9.57	10.07	12.33	11.88	12.14	1939	2338	2400	3107	2848	3190
ENSG00000002586	X	2691187	2741309	+	CD99	4267	ENST00000611428;ENST00000381187;ENST00000381184;ENST00000647297;ENST00000645950;ENST00000381192;ENST00000482405;ENST00000624481;ENST00000646103;ENST00000381180;ENST00000449611;ENST00000482293;ENST00000497752;ENST00000381177	GO:0005515(protein binding);GO:0005737(cytoplasm);GO:0005886(plasma membrane);GO:0005887(integral component of plasma membrane);GO:0005925(focal adhesion);GO:0007155(cell adhesion);GO:0016020(membrane);GO:0016021(integral component of membrane);GO:0034109(homotypic cell-cell adhesion);GO:0072683(T cell extravasation);GO:2000391(positive regulation of neutrophil extravasation);GO:2000391(positive …	04514(Cell adhesion molecules);04670(Leukocyte transendothelial migration);04670(Leukocyte transendothelial migration)	NA	NA	CD99 molecule (Xg blood group) [Source:HGNC Symbol;Acc:HGNC:7082]	protein_coding;retained_intron;processed_transcript;nonsense_mediated_decay	DOID:0050615(respiratory_system_cancer);DOID:0050686(organ_system_cancer);DOID:0050687(cell_type_cancer);DOID:0060100(musculoskeletal_system_cancer);DOID:0060122(integumentary_system_cancer);DOID:11054(urinary_bladder_cancer);DOID:1115(sarcoma);DOID:14566(disease_of_cellular_proliferation);DOID:162(cancer);DOID:1749(squamous_cell_carcinoma);DOID:1909(melanoma);DOID:201(connective_tissue_cancer);D…	R-HSA-8862084(PILRA,PILRB bind CD99);R-HSA-8867097(CD99 binds CD99L2)	15.82	16.27	15.9	10.71	17.62	12.2	4108	5107	4870	3470	5427	4118
ENSG00000002587	chr4	11393150	11428894	-	HS3ST1	9957	ENST00000002596;ENST00000514690;ENST00000510712	GO:0005794(Golgi apparatus);GO:0005796(Golgi lumen);GO:0006024(glycosaminoglycan biosynthetic process);GO:0008146(sulfotransferase activity);GO:0008467([heparan sulfate]-glucosamine 3-sulfotransferase 1 activity);GO:0016740(transferase activity);GO:0016740(transferase activity)	00534(Glycosaminoglycan biosynthesis - heparan sulfate / heparin);00534(Glycosaminoglycan biosynthesis - heparan sulfate / heparin)	K01024	EC:2.8.2.23	heparan sulfate-glucosamine 3-sulfotransferase 1 [Source:HGNC Symbol;Acc:HGNC:5194]	protein_coding	NA	R-HSA-2076383(HS3ST1 sulfates GlcN at C3 in heparan sulfate)	0.1	0.18	0.2	0.15	0.17	0.13	40	86	95	73	82	66
ENSG00000002726	chr7	150824627	150861504	+	AOC1	26	ENST00000493429;ENST00000416793;ENST00000360937;ENST00000483043	GO:0005507(copper ion binding);GO:0005509(calcium ion binding);GO:0005515(protein binding);GO:0005576(extracellular region);GO:0005615(extracellular space);GO:0005777(peroxisome);GO:0005886(plasma membrane);GO:0005923(bicellular tight junction);GO:0008131(primary amine oxidase activity);GO:0008201(heparin binding);GO:0008270(zinc ion binding);GO:0009308(amine metabolic process);GO:0009445(putresc…	00330(Arginine and proline metabolism);00340(Histidine metabolism);00380(Tryptophan metabolism);01100(Metabolic pathways);01100(Metabolic pathways)	K11182	EC:1.4.3.22	amine oxidase copper containing 1 [Source:HGNC Symbol;Acc:HGNC:80]	protein_coding	DOID:0060056(hypersensitivity_reaction_disease);DOID:1205(hypersensitivity_reaction_type_I_disease);DOID:2914(immune_system_disease);DOID:4(disease);DOID:7(disease_of_anatomical_entity)	R-HSA-5696131(AOC1 deaminates Hist);R-HSA-6798749(Exocytosis of specific granule lumen proteins)	0.27	0.19	0.16	0.03	0.02	0.21	54	48	40	8	5	58
ENSG00000002745	chr7	121325367	121341104	+	WNT16	51384	ENST00000361301;ENST00000222462	GO:0003408(optic cup formation involved in camera-type eye development);GO:0005102(signaling receptor binding);GO:0005109(frizzled binding);GO:0005125(cytokine activity);GO:0005576(extracellular region);GO:0005615(extracellular space);GO:0005737(cytoplasm);GO:0007275(multicellular organism development);GO:0010628(positive regulation of gene expression);GO:0014068(positive regulation of phosphatid…	04150(mTOR signaling pathway);04310(Wnt signaling pathway);04390(Hippo signaling pathway);04550(Signaling pathways regulating pluripotency of stem cells);04916(Melanogenesis);04934(Cushing syndrome);05010(Alzheimer disease);05022(Pathways of neurodegeneration - multiple diseases);05165(Human papillomavirus infection);05200(Pathways in cancer);05202(Transcriptional misregulation in cancer);05205(P…	NA	NA	Wnt family member 16 [Source:HGNC Symbol;Acc:HGNC:16267]	protein_coding	DOID:0050686(organ_system_cancer);DOID:0060083(immune_system_cancer);DOID:1036(chronic_leukemia);DOID:1240(leukemia);DOID:14566(disease_of_cellular_proliferation);DOID:162(cancer);DOID:2531(hematologic_cancer);DOID:4(disease)	R-HSA-201708(Frizzled receptors bind Wnts);R-HSA-3238691(N-linked glycosylation of WNTs);R-HSA-3238694(PORCN palmitoleoylates N-glycosyl WNTs);R-HSA-3247837(WNT ligands traffic to the Golgi);R-HSA-3247840(WLS binds WNT ligands in the Golgi);R-HSA-3247843(secretion of WNT ligands);R-HSA-3247844(WNT ligands traffic to the plasma membrane);R-HSA-3781941(WNTs are secreted in exosomes);R-HSA-3781943(W…	0.76	0.61	1.06	0.41	0.79	0.57	133	129	218	90	165	130
ENSG00000002746	chr7	43112629	43566001	+	HECW1	23072	ENST00000490954;ENST00000453890;ENST00000395891;ENST00000492310;ENST00000471527;ENST00000493057;ENST00000464944;ENST00000471043	GO:0000209(protein polyubiquitination);GO:0004842(ubiquitin-protein transferase activity);GO:0005515(protein binding);GO:0005737(cytoplasm);GO:0005829(cytosol);GO:0016567(protein ubiquitination);GO:0016740(transferase activity);GO:0043161(proteasome-mediated ubiquitin-dependent protein catabolic process);GO:0045732(positive regulation of protein catabolic process);GO:0048814(regulation of dendrit…	NA	K12167	EC:2.3.2.26	HECT, C2 and WW domain containing E3 ubiquitin protein ligase 1 [Source:HGNC Symbol;Acc:HGNC:22195]	processed_transcript;protein_coding	NA	R-HSA-4641155(DVL1 is bound by the HECT ubiquitin ligase HECW1);R-HSA-4641159(DVL1 is ubiquitinated by HECW1);R-HSA-4641260(Ubiquitinated DVL1 is degraded by the proteasome)	0.07	0.06	0.09	0.01	0.02	0.03	53	57	84	9	22	31
ENSG00000002822	chr7	1815793	2233243	-	MAD1L1	8379	ENST00000481633;ENST00000402746;ENST00000399654;ENST00000406869;ENST00000468372;ENST00000496548;ENST00000265854;ENST00000477172;ENST00000450235;ENST00000437877;ENST00000438959;ENST00000444373;ENST00000483165;ENST00000464742;ENST00000459731;ENST00000486340;ENST00000469871;ENST00000429625;ENST00000455998	GO:0000775(chromosome, centromeric region);GO:0000776(kinetochore);GO:0000922(spindle pole);GO:0005515(protein binding);GO:0005634(nucleus);GO:0005635(nuclear envelope);GO:0005694(chromosome);GO:0005737(cytoplasm);GO:0005813(centrosome);GO:0005815(microtubule organizing center);GO:0005819(spindle);GO:0005829(cytosol);GO:0005856(cytoskeleton);GO:0007049(cell cycle);GO:0007094(mitotic spindle assem…	04110(Cell cycle);04114(Oocyte meiosis);04914(Progesterone-mediated oocyte maturation);05166(Human T-cell leukemia virus 1 infection);05203(Viral carcinogenesis);05203(Viral carcinogenesis)	NA	NA	mitotic arrest deficient 1 like 1 [Source:HGNC Symbol;Acc:HGNC:6762]	processed_transcript;protein_coding;retained_intron	DOID:0050686(organ_system_cancer);DOID:14566(disease_of_cellular_proliferation);DOID:162(cancer);DOID:263(kidney_cancer);DOID:3119(gastrointestinal_system_cancer);DOID:3571(liver_cancer);DOID:3996(urinary_system_cancer);DOID:4450(renal_cell_carcinoma);DOID:4451(renal_carcinoma);DOID:4(disease);DOID:684(hepatocellular_carcinoma);DOID:686(liver_carcinoma)	R-HSA-141409(Mad1 binds kinetochore);R-HSA-141422(MAD2 converted to an inhibitory state via interaction with Mad1);R-HSA-141431(MAD2 associates with the Mad1 kinetochore complex);R-HSA-141439(Release of activated MAD2 from kinetochores);R-HSA-1638803(Phosphorylation of cohesin by PLK1 at centromeres);R-HSA-1638821(PP2A-B56 dephosphorylates centromeric cohesin);R-HSA-2467809(ESPL1 (Separase) cleav…	3	2.5	3.35	4.24	5.84	4.31	1118	1130	1471	1970	2575	2084
ENSG00000002834	chr17	38869859	38921770	+	LASP1	3927	ENST00000433206;ENST00000585841;ENST00000318008;ENST00000584106;ENST00000443937;ENST00000581485;ENST00000579123	GO:0003779(actin binding);GO:0005515(protein binding);GO:0005737(cytoplasm);GO:0005856(cytoskeleton);GO:0005925(focal adhesion);GO:0005938(cell cortex);GO:0006811(ion transport);GO:0015075(ion transmembrane transporter activity);GO:0030864(cortical actin cytoskeleton);GO:0034220(ion transmembrane transport);GO:0045296(cadherin binding);GO:0046872(metal ion binding);GO:0051015(actin filament bindi…	NA	NA	NA	LIM and SH3 protein 1 [Source:HGNC Symbol;Acc:HGNC:6513]	protein_coding;nonsense_mediated_decay;retained_intron	DOID:0050686(organ_system_cancer);DOID:0050687(cell_type_cancer);DOID:14566(disease_of_cellular_proliferation);DOID:1612(breast_cancer);DOID:162(cancer);DOID:171(neuroectodermal_tumor);DOID:2994(germ_cell_cancer);DOID:3095(germ_cell_and_embryonal_cancer);DOID:3459(breast_carcinoma);DOID:4(disease);DOID:5093(thoracic_cancer)	NA	17.59	20.8	18.77	19.59	28.96	20.73	6629	9485	8346	9209	12951	10161
ENSG00000002919	chr17	48103357	48123601	+	SNX11	29916	ENST00000580219;ENST00000452859;ENST00000393405;ENST00000580875;ENST00000581705;ENST00000583320;ENST00000359238;ENST00000582104;ENST00000584335;ENST00000582481;ENST00000577310	GO:0005515(protein binding);GO:0005768(endosome);GO:0006886(intracellular protein transport);GO:0008289(lipid binding);GO:0015031(protein transport);GO:0016020(membrane);GO:0016050(vesicle organization);GO:0035091(phosphatidylinositol binding);GO:1901981(phosphatidylinositol phosphate binding);GO:1901981(phosphatidylinositol phosphate binding)	NA	NA	NA	sorting nexin 11 [Source:HGNC Symbol;Acc:HGNC:14975]	protein_coding;retained_intron;nonsense_mediated_decay	NA	NA	4.37	5.06	4.98	7.65	11.58	7.62	969	1356	1301	2109	3035	2190
ENSG00000002933	chr7	150800403	150805118	+	TMEM176A	55365	ENST00000494349;ENST00000462826	GO:0005515(protein binding);GO:0016020(membrane);GO:0016021(integral component of membrane);GO:2001199(negative regulation of dendritic cell differentiation);GO:2001199(negative regulation of dendritic cell differentiation)	NA	NA	NA	transmembrane protein 176A [Source:HGNC Symbol;Acc:HGNC:24930]	retained_intron	NA	NA	0.02	0	0	0.04	0.02	0.04	3	0	0	9	5	11
ENSG00000003056	chr12	8940361	8949761	-	M6PR	4074	ENST00000000412;ENST00000536844;ENST00000537621;ENST00000543258;ENST00000543834;ENST00000544245;ENST00000540837;ENST00000543845;ENST00000543159	GO:0004888(transmembrane signaling receptor activity);GO:0005515(protein binding);GO:0005764(lysosome);GO:0005765(lysosomal membrane);GO:0005768(endosome);GO:0005770(late endosome);GO:0005794(Golgi apparatus);GO:0005802(trans-Golgi network);GO:0005886(plasma membrane);GO:0005887(integral component of plasma membrane);GO:0006622(protein targeting to lysosome);GO:0006898(receptor-mediated endocytos…	04142(Lysosome);04145(Phagosome);05132(Salmonella infection);05132(Salmonella infection)	NA	NA	mannose-6-phosphate receptor, cation dependent [Source:HGNC Symbol;Acc:HGNC:6752]	protein_coding;nonsense_mediated_decay;retained_intron	DOID:0050117(disease_by_infectious_agent);DOID:2043(hepatitis_B);DOID:2237(hepatitis);DOID:3118(hepatobiliary_disease);DOID:409(liver_disease);DOID:4(disease);DOID:77(gastrointestinal_system_disease);DOID:7(disease_of_anatomical_entity);DOID:934(viral_infectious_disease)	R-HSA-432688(trans-Golgi Network Derived Lysosomal Vesicle Uncoating);R-HSA-432706(trans-Golgi Network Lysosome Vesicle Destined Membrane Coat Assembly);R-HSA-432707(trans-Golgi Network Lysosomal Vesicle Scission);R-HSA-432712(Vamp And trans-Golgi Network AP-1 Binding Coupled With Cargo Capture On Lysosome Vesicle Destined Golgi Membrane);R-HSA-6814670(ATP hydrolysis by RHOBTB3 promotes PLIN3 dis…	19.83	21.92	23.98	30.48	40.01	32.44	3798	5076	5416	7277	9088	8074
ENSG00000003096	X	117897813	118117340	-	KLHL13	90293	ENST00000371882;ENST00000540167;ENST00000371876;ENST00000262820;ENST00000541812;ENST00000469946;ENST00000453826	GO:0004842(ubiquitin-protein transferase activity);GO:0005515(protein binding);GO:0005829(cytosol);GO:0007049(cell cycle);GO:0016567(protein ubiquitination);GO:0031463(Cul3-RING ubiquitin ligase complex);GO:0032465(regulation of cytokinesis);GO:0047485(protein N-terminus binding);GO:0051301(cell division);GO:0097602(cullin family protein binding);GO:0097602(cullin family protein binding)	04120(Ubiquitin mediated proteolysis);04120(Ubiquitin mediated proteolysis)	NA	NA	kelch like family member 13 [Source:HGNC Symbol;Acc:HGNC:22931]	protein_coding;retained_intron	NA	R-HSA-8952630(NEDD8:AcM-UBE2M binds CRL3 E3 ubiquitin ligase complex);R-HSA-8952631(AcM-UBE2M transfers NEDD8 to CRL3 E3 ubiquitin ligase complex);R-HSA-8955241(CAND1 binds cytosolic CRL E3 ubiquitin ligases);R-HSA-8955289(COMMDs displace CAND1 from cytosolic CRL E3 ubiquitin ligase complexes);R-HSA-8956040(COP9 signalosome deneddylates cytosolic CRL E3 ubiquitin ligase complexes);R-HSA-983140(Tr…	2.87	2.53	2.81	1.82	1.57	1.95	1063	1133	1228	841	693	940
ENSG00000003137	chr2	72129238	72147862	-	CYP26B1	56603	ENST00000001146;ENST00000461519	GO:0001709(cell fate determination);GO:0001768(establishment of T cell polarity);GO:0001822(kidney development);GO:0001972(retinoic acid binding);GO:0004497(monooxygenase activity);GO:0005506(iron ion binding);GO:0005515(protein binding);GO:0005737(cytoplasm);GO:0005783(endoplasmic reticulum);GO:0005789(endoplasmic reticulum membrane);GO:0006629(lipid metabolic process);GO:0006766(vitamin metabol…	00830(Retinol metabolism);01100(Metabolic pathways);01100(Metabolic pathways)	NA	NA	cytochrome P450 family 26 subfamily B member 1 [Source:HGNC Symbol;Acc:HGNC:20581]	protein_coding	DOID:4(disease)	R-HSA-212007(CYP26A1,B1 4-hydroxylate atRA);R-HSA-5362525(CYP26A1,B1,C1 4-hydroxylate atRA);R-HSA-5602063(Defective CYP26B1 does not 4-hydroxylate atRA)	1.85	1.44	1.98	1.92	2.38	1.81	478	450	605	621	730	608
ENSG00000003147	chr7	8113184	8262612	-	ICA1	3382	ENST00000402384;ENST00000406470;ENST00000650486;ENST00000265577;ENST00000455539;ENST00000401396;ENST00000422063;ENST00000470696;ENST00000407906;ENST00000490041;ENST00000447326;ENST00000430867;ENST00000457755;ENST00000446305	GO:0000139(Golgi membrane);GO:0005515(protein binding);GO:0005737(cytoplasm);GO:0005794(Golgi apparatus);GO:0005829(cytosol);GO:0006836(neurotransmitter transport);GO:0012505(endomembrane system);GO:0016020(membrane);GO:0016021(integral component of membrane);GO:0019904(protein domain specific binding);GO:0030054(cell junction);GO:0030658(transport vesicle membrane);GO:0030667(secretory granule m…	04940(Type I diabetes mellitus);04940(Type I diabetes mellitus)	NA	NA	islet cell autoantigen 1 [Source:HGNC Symbol;Acc:HGNC:5343]	protein_coding;nonsense_mediated_decay;retained_intron	NA	NA	3.52	3.46	3.69	2.64	3.04	3.21	922	1095	1138	863	945	1090
ENSG00000003249	chr16	90004871	90019456	-	DBNDD1	79007	ENST00000568662;ENST00000304733;ENST00000392973;ENST00000002501;ENST00000568838;ENST00000623401;ENST00000568330	GO:0005737(cytoplasm);GO:0006469(negative regulation of protein kinase activity);GO:0006469(negative regulation of protein kinase activity)	NA	NA	NA	dysbindin domain containing 1 [Source:HGNC Symbol;Acc:HGNC:28455]	protein_coding;TEC;nonsense_mediated_decay	NA	NA	5.72	6.4	5.47	3.87	7.04	4.41	1365	1847	1538	1153	1992	1370
ENSG00000003393	chr2	201700267	201782112	-	ALS2	57679	ENST00000264276;ENST00000679435;ENST00000680441;ENST00000681279;ENST00000679686;ENST00000680861;ENST00000680722;ENST00000680634;ENST00000681558;ENST00000679516;ENST00000680497;ENST00000680163;ENST00000679416;ENST00000679630;ENST00000679701;ENST00000679916;ENST00000680174;ENST00000680236;ENST00000681307;ENST00000681461;ENST00000681716;ENST00000681768;ENST00000681692;ENST00000679635;ENST00000681663…	GO:0001662(behavioral fear response);GO:0001701(in utero embryonic development);GO:0001726(ruffle);GO:0001881(receptor recycling);GO:0005085(guanyl-nucleotide exchange factor activity);GO:0005096(GTPase activator activity);GO:0005515(protein binding);GO:0005634(nucleus);GO:0005737(cytoplasm);GO:0005769(early endosome);GO:0005813(centrosome);GO:0005829(cytosol);GO:0006979(response to oxidative str…	05014(Amyotrophic lateral sclerosis);05022(Pathways of neurodegeneration - multiple diseases);05022(Pathways of neurodegeneration - multiple diseases)	NA	NA	alsin Rho guanine nucleotide exchange factor ALS2 [Source:HGNC Symbol;Acc:HGNC:443]	protein_coding;nonsense_mediated_decay;retained_intron;processed_transcript	NA	R-HSA-8875320(RAB5 GEFs exchange GTP for GDP on RAB5);R-HSA-9013143(RAC1 GEFs activate RAC1)	2.06	2.06	2.19	1.92	1.2	1.74	3709	4464	4645	4301	2569	4077
ENSG00000003400	chr2	201182872	201229128	+	CASP10	843	ENST00000374650;ENST00000485408;ENST00000696191;ENST00000492363;ENST00000460140;ENST00000272879;ENST00000346817;ENST00000696190;ENST00000471191;ENST00000286186;ENST00000696199;ENST00000448480;ENST00000484926	GO:0004197(cysteine-type endopeptidase activity);GO:0005515(protein binding);GO:0005737(cytoplasm);GO:0005829(cytosol);GO:0006508(proteolysis);GO:0006915(apoptotic process);GO:0006919(activation of cysteine-type endopeptidase activity involved in apoptotic process);GO:0008233(peptidase activity);GO:0008234(cysteine-type peptidase activity);GO:0016787(hydrolase activity);GO:0031265(CD95 death-indu…	04210(Apoptosis);04622(RIG-I-like receptor signaling pathway);04668(TNF signaling pathway);05152(Tuberculosis);05161(Hepatitis B);05161(Hepatitis B)	K04400	EC:3.4.22.63	caspase 10 [Source:HGNC Symbol;Acc:HGNC:1500]	protein_coding;retained_intron;nonsense_mediated_decay	DOID:0050155(sensory_system_disease);DOID:0050177(monogenic_disease);DOID:0050686(organ_system_cancer);DOID:0050687(cell_type_cancer);DOID:0050736(autosomal_dominant_disease);DOID:0050739(autosomal_genetic_disease);DOID:0060056(hypersensitivity_reaction_disease);DOID:0060072(benign_neoplasm);DOID:0060083(immune_system_cancer);DOID:0060084(cell_type_benign_neoplasm);DOID:0070004(myeloma);DOID:0080…	R-HSA-141310(FASL:FAS Receptor Trimer:FADD complex binds procaspase-10);R-HSA-141316(TRAIL:TRAIL-Receptor2 Trimer:FADD complex binds procaspase-10);R-HSA-6798139(TP53 stimulates CASP10 expression);R-HSA-933523(Dimerzation of procaspase-8, procaspase-10);R-HSA-933526(Recruitment of caspase-8 and -10 to FADD complex);R-HSA-933532(Processing of caspases);R-HSA-933539(Recruitment of IKK complex)	1.13	1.34	1.52	1.07	1.38	1.33	540	775	862	641	783	826
ENSG00000003402	chr2	201116154	201176687	+	CFLAR	8837	ENST00000443227;ENST00000309955;ENST00000341222;ENST00000342795;ENST00000395148;ENST00000441224;ENST00000423241;ENST00000490965;ENST00000425030;ENST00000417748;ENST00000440180;ENST00000461820;ENST00000457277;ENST00000461422;ENST00000494258;ENST00000470178;ENST00000462763;ENST00000479953;ENST00000460961;ENST00000474842;ENST00000470664	GO:0001666(response to hypoxia);GO:0002020(protease binding);GO:0004197(cysteine-type endopeptidase activity);GO:0005123(death receptor binding);GO:0005515(protein binding);GO:0005737(cytoplasm);GO:0005829(cytosol);GO:0006508(proteolysis);GO:0006915(apoptotic process);GO:0006919(activation of cysteine-type endopeptidase activity involved in apoptotic process);GO:0007519(skeletal muscle tissue dev…	04064(NF-kappa B signaling pathway);04140(Autophagy - animal);04210(Apoptosis);04217(Necroptosis);04668(TNF signaling pathway);05142(Chagas disease);05160(Hepatitis C);05160(Hepatitis C)	NA	NA	CASP8 and FADD like apoptosis regulator [Source:HGNC Symbol;Acc:HGNC:1876]	protein_coding;processed_transcript;retained_intron	DOID:0050155(sensory_system_disease);DOID:0050161(lower_respiratory_tract_disease);DOID:0050615(respiratory_system_cancer);DOID:0050686(organ_system_cancer);DOID:0050687(cell_type_cancer);DOID:0060058(lymphoma);DOID:0060072(benign_neoplasm);DOID:0060083(immune_system_cancer);DOID:0060084(cell_type_benign_neoplasm);DOID:0060122(integumentary_system_cancer);DOID:0070004(myeloma);DOID:0080001(bone_d…	R-HSA-141156(TRAIL-mediated dimerization of procaspase-8);R-HSA-141159(TNF-mediated dimerization of procaspase-8);R-HSA-3371359(FLIP(L) and procaspase-8 form heterodimer in TRAIL signaling);R-HSA-3371360(FLIP(L) and procaspase-8 form heterodimer in TNF signaling);R-HSA-3465429(FLIP(S) and procaspase-8 form heterodimer);R-HSA-3465448(Caspase-8 and FLIP(L) processing at DISC);R-HSA-3465459(FLIP(L) …	1.75	1.91	1.86	1.49	1.39	1.59	2109	2777	2639	2233	1984	2489
ENSG00000003436	chr2	187464230	187554492	-	TFPI	7035	ENST00000392365;ENST00000233156;ENST00000481132;ENST00000409676;ENST00000339091;ENST00000481389;ENST00000437725;ENST00000421427;ENST00000453013;ENST00000417013;ENST00000420747	GO:0004866(endopeptidase inhibitor activity);GO:0004867(serine-type endopeptidase inhibitor activity);GO:0005576(extracellular region);GO:0005615(extracellular space);GO:0005783(endoplasmic reticulum);GO:0005886(plasma membrane);GO:0005901(caveola);GO:0007596(blood coagulation);GO:0007599(hemostasis);GO:0009986(cell surface);GO:0010466(negative regulation of peptidase activity);GO:0010951(negativ…	04610(Complement and coagulation cascades);04610(Complement and coagulation cascades)	NA	NA	tissue factor pathway inhibitor [Source:HGNC Symbol;Acc:HGNC:11760]	protein_coding;retained_intron	DOID:0014667(disease_of_metabolism);DOID:0050013(carbohydrate_metabolism_disease);DOID:0050161(lower_respiratory_tract_disease);DOID:0050687(cell_type_cancer);DOID:0050700(cardiomyopathy);DOID:0050828(artery_disease);DOID:0060005(autoimmune_disease_of_endocrine_system);DOID:0060056(hypersensitivity_reaction_disease);DOID:0060158(acquired_metabolic_disease);DOID:0080001(bone_disease);DOID:0080008(…	R-HSA-140825(TFPI + TF:F7a + factor Xa -> TFPI:TF:F7a:factor Xa)	3.17	2.91	2.84	3.01	1.7	3.33	1986	2202	2100	2347	1264	2714
ENSG00000003509	chr2	37231631	37249160	+	NDUFAF7	55471	ENST00000455230;ENST00000002125;ENST00000474154;ENST00000336237;ENST00000431821;ENST00000469831;ENST00000483999;ENST00000439218;ENST00000432075;ENST00000474257;ENST00000419278;ENST00000441905	GO:0005515(protein binding);GO:0005615(extracellular space);GO:0005739(mitochondrion);GO:0005759(mitochondrial matrix);GO:0006479(protein methylation);GO:0008168(methyltransferase activity);GO:0016740(transferase activity);GO:0019899(enzyme binding);GO:0019918(peptidyl-arginine methylation, to symmetrical-dimethyl arginine);GO:0032259(methylation);GO:0032981(mitochondrial respiratory chain comple…	04714(Thermogenesis);04714(Thermogenesis)	NA	NA	NADH:ubiquinone oxidoreductase complex assembly factor 7 [Source:HGNC Symbol;Acc:HGNC:28816]	nonsense_mediated_decay;protein_coding;retained_intron;processed_transcript	NA	R-HSA-6799178(Intermediate 1 binds HP subcomplex to form Intermediate 2);R-HSA-6799179(Peripheral arm subunits bind the 815kDa complex to form a 980kDa complex);R-HSA-6799191(Intermediate 2 binds MT-ND1:NDUFAF5:NDUFAF6 to form a 315kDa subcomplex);R-HSA-6799196(The MCIA complex, NDUFAF2-7 all dissociate from the 980kDa complex, resulting in Complex I);R-HSA-6799197(ND4, ND5 bind the 550kDa comple…	6.42	7.31	7.17	7.44	6.26	7.27	1256	1726	1651	1812	1451	1846
ENSG00000003756	chr3	50088919	50117379	+	RBM5	10181	ENST00000469838;ENST00000404526;ENST00000347869;ENST00000441305;ENST00000433556;ENST00000464087;ENST00000492472;ENST00000437500;ENST00000417905;ENST00000395174;ENST00000496179;ENST00000462025;ENST00000471995;ENST00000474818;ENST00000494360;ENST00000441812;ENST00000489437;ENST00000474470;ENST00000475128;ENST00000493993;ENST00000475590;ENST00000492430;ENST00000479275;ENST00000464988;ENST00000461242	GO:0000245(spliceosomal complex assembly);GO:0000381(regulation of alternative mRNA splicing, via spliceosome);GO:0000398(mRNA splicing, via spliceosome);GO:0003676(nucleic acid binding);GO:0003677(DNA binding);GO:0003723(RNA binding);GO:0003729(mRNA binding);GO:0005515(protein binding);GO:0005634(nucleus);GO:0005654(nucleoplasm);GO:0005681(spliceosomal complex);GO:0006396(RNA processing);GO:0006…	NA	NA	NA	RNA binding motif protein 5 [Source:HGNC Symbol;Acc:HGNC:9902]	protein_coding;retained_intron;nonsense_mediated_decay;processed_transcript	DOID:0050615(respiratory_system_cancer);DOID:0050686(organ_system_cancer);DOID:1324(lung_cancer);DOID:14566(disease_of_cellular_proliferation);DOID:1612(breast_cancer);DOID:162(cancer);DOID:3459(breast_carcinoma);DOID:3905(lung_carcinoma);DOID:4(disease);DOID:5093(thoracic_cancer);DOID:5409(lung_small_cell_carcinoma)	R-HSA-156661(Formation of Exon Junction Complex);R-HSA-72107(Formation of the Spliceosomal E complex);R-HSA-72124(Formation of the Spliceosomal A Complex);R-HSA-72127(Formation of the Spliceosomal B Complex);R-HSA-72130(Formation of an intermediate Spliceosomal C complex);R-HSA-72139(Formation of the active Spliceosomal C complex);R-HSA-72143(Lariat Formation and 5'-Splice Site Cleavage);R-HSA-72…	7.08	6.32	9.85	11.26	7.2	11.43	3922	4235	6430	7778	4730	8225
ENSG00000003987	chr8	17296794	17413351	-	MTMR7	9108	ENST00000180173;ENST00000521857;ENST00000519590;ENST00000519122;ENST00000518272;ENST00000523571;ENST00000521177	GO:0004438(phosphatidylinositol-3-phosphatase activity);GO:0004725(protein tyrosine phosphatase activity);GO:0005515(protein binding);GO:0005737(cytoplasm);GO:0005829(cytosol);GO:0006470(protein dephosphorylation);GO:0006629(lipid metabolic process);GO:0006661(phosphatidylinositol biosynthetic process);GO:0012505(endomembrane system);GO:0016020(membrane);GO:0016311(dephosphorylation);GO:0016312(i…	00562(Inositol phosphate metabolism);01100(Metabolic pathways);04070(Phosphatidylinositol signaling system);04070(Phosphatidylinositol signaling system)	K18083	EC:3.1.3.64;EC:3.1.3.95	myotubularin related protein 7 [Source:HGNC Symbol;Acc:HGNC:7454]	protein_coding;retained_intron;processed_transcript	NA	R-HSA-1675795(PI3P is dephosphorylated to PI by MTM proteins at the late endosome membrane);R-HSA-1676065(PI(3,5)P2 is dephosphorylated to PI5P by MTM proteins at the late endosome membrane);R-HSA-6809238(MTMR7 binds MTMR9);R-HSA-6809561(I(1,3)P2 is dephosphorylated into I1P by MTMR7);R-HSA-6809565(I(1,3)P2 is dephosphorylated into I1P by MTMR7:MTMR9)	2.76	2.73	3.05	1.91	1.09	1.91	1021	1225	1334	883	480	921
ENSG00000003989	chr8	17497088	17570566	+	SLC7A2	6542	ENST00000494857;ENST00000522656;ENST00000470360;ENST00000004531	GO:0000064(L-ornithine transmembrane transporter activity);GO:0005886(plasma membrane);GO:0005887(integral component of plasma membrane);GO:0006865(amino acid transport);GO:0015171(amino acid transmembrane transporter activity);GO:0015174(basic amino acid transmembrane transporter activity);GO:0015179(L-amino acid transmembrane transporter activity);GO:0015189(L-lysine transmembrane transporter a…	NA	NA	NA	solute carrier family 7 member 2 [Source:HGNC Symbol;Acc:HGNC:11060]	protein_coding	DOID:4029(gastritis);DOID:4(disease);DOID:76(stomach_disease);DOID:77(gastrointestinal_system_disease);DOID:7(disease_of_anatomical_entity)	R-HSA-375768(SLC7A2, isoform B (CAT-2B)-mediated uptake of cationic amino acids);R-HSA-375790(SLC7A2, isoform A (CAT-2A)-mediated uptake of cationic amino acids)	7.8	7.64	7.93	5.4	3.9	5.61	3292	3899	3948	2840	1953	3079
ENSG00000004059	chr7	127588386	127591700	+	ARF5	381	ENST00000463733;ENST00000415666;ENST00000467281;ENST00000000233;ENST00000489673;ENST00000459680	GO:0000166(nucleotide binding);GO:0003924(GTPase activity);GO:0005515(protein binding);GO:0005525(GTP binding);GO:0005737(cytoplasm);GO:0005794(Golgi apparatus);GO:0005886(plasma membrane);GO:0006886(intracellular protein transport);GO:0006890(retrograde vesicle-mediated transport, Golgi to endoplasmic reticulum);GO:0015031(protein transport);GO:0016020(membrane);GO:0016192(vesicle-mediated trans…	04144(Endocytosis);04144(Endocytosis)	NA	NA	ADP ribosylation factor 5 [Source:HGNC Symbol;Acc:HGNC:658]	retained_intron;protein_coding;processed_transcript	NA	R-HSA-6807866(GBF1 recruits ARF:GDP to the ERGIC);R-HSA-6807868(GBF1 stimulates ARF nucleotide exchange);R-HSA-6807872(Active ARF recruits coatomer);R-HSA-6807875(ARFGAP, cargo, v-SNAREs and p24 proteins bind nascent COPI complex);R-HSA-6807877(ARFGAPs stimulate ARF GTPase activity);R-HSA-6811411(GBF1 recruits ARF:GDP to the Golgi);R-HSA-6811412(Active ARF recruits coatomer to the Golgi);R-HSA-68…	31.47	31.65	34.17	34.27	57.99	39.63	3068	3732	3928	4167	6705	5022
ENSG00000004139	chr17	28364356	28404049	+	SARM1	23098	ENST00000379061;ENST00000585482;ENST00000585453;ENST00000582323;ENST00000578128;ENST00000577870;ENST00000580711;ENST00000579593	GO:0002376(immune system process);GO:0003824(catalytic activity);GO:0003953(NAD+ nucleosidase activity);GO:0005515(protein binding);GO:0005737(cytoplasm);GO:0005739(mitochondrion);GO:0005829(cytosol);GO:0005874(microtubule);GO:0007165(signal transduction);GO:0007399(nervous system development);GO:0009749(response to glucose);GO:0015630(microtubule cytoskeleton);GO:0016787(hydrolase activity);GO:0…	NA	NA	NA	sterile alpha and TIR motif containing 1 [Source:HGNC Symbol;Acc:HGNC:17074]	processed_transcript;protein_coding;retained_intron;nonsense_mediated_decay	NA	R-HSA-168921(TRIF:activated TLR3/TLR4 complex recruits RIP1);R-HSA-2201338(TRAF3 binds TICAM1:activated TLR4 complex);R-HSA-2559568(SARM binds TICAM1:TRAM:TLR4:LY96:LPS:CD14);R-HSA-9014320(SARM binds viral dsRNA:TLR3:TICAM1);R-HSA-936985(Activated TLR4:TICAM1 recruits TRAF6)	1.16	1.01	2.16	2.53	2.94	2.38	692	727	1516	1872	2071	1837
ENSG00000004142	chr17	28346633	28357527	-	POLDIP2	26073	ENST00000540200	GO:0003677(DNA binding);GO:0005515(protein binding);GO:0005634(nucleus);GO:0005737(cytoplasm);GO:0005739(mitochondrion);GO:0005759(mitochondrial matrix);GO:0005886(plasma membrane);GO:0005911(cell-cell junction);GO:0006281(DNA repair);GO:0006974(cellular response to DNA damage stimulus);GO:0016242(negative regulation of macroautophagy);GO:0030496(midbody);GO:0042645(mitochondrial nucleoid);GO:004…	NA	NA	NA	DNA polymerase delta interacting protein 2 [Source:HGNC Symbol;Acc:HGNC:23781]	protein_coding	DOID:14566(disease_of_cellular_proliferation);DOID:162(cancer);DOID:4(disease)	NA	44.77	48.91	49.11	77.02	99.29	77.27	6377	8430	8256	13689	16788	14318
ENSG00000004399	chr3	129555214	129606676	-	PLXND1	23129	ENST00000501038;ENST00000504689;ENST00000504524;ENST00000324093;ENST00000512744;ENST00000506979;ENST00000508630;ENST00000512807;ENST00000504979;ENST00000503166;ENST00000514990;ENST00000504767;ENST00000511018;ENST00000515191;ENST00000505505;ENST00000505665;ENST00000505237	GO:0001525(angiogenesis);GO:0001569(branching involved in blood vessel morphogenesis);GO:0001822(kidney development);GO:0002116(semaphorin receptor complex);GO:0003151(outflow tract morphogenesis);GO:0003279(cardiac septum development);GO:0005515(protein binding);GO:0005886(plasma membrane);GO:0005887(integral component of plasma membrane);GO:0007162(negative regulation of cell adhesion);GO:00071…	NA	NA	NA	plexin D1 [Source:HGNC Symbol;Acc:HGNC:9107]	retained_intron;protein_coding;nonsense_mediated_decay	DOID:13501(Mobius_syndrome);DOID:14566(disease_of_cellular_proliferation);DOID:162(cancer);DOID:1756(facial_nerve_disease);DOID:225(syndrome);DOID:4(disease);DOID:5656(cranial_nerve_disease);DOID:7(disease_of_anatomical_entity);DOID:863(nervous_system_disease);DOID:870(neuropathy)	R-HSA-416683(SEMA3E binds to PLXND1);R-HSA-416690(SEMA4A binds to PLXND1);R-HSA-9021450(PLXND1 gene expression is stimulated by NOTCH1,NOTCH3 coactivator complexes);R-HSA-9696266(RND2 binds effectors)	5.21	5.23	5.89	2.88	3.5	2.62	2667	3231	3548	1839	2126	1745
ENSG00000004455	chr1	33007986	33080996	-	AK2	204	ENST00000373449;ENST00000672715;ENST00000695598;ENST00000695599;ENST00000550338;ENST00000354858;ENST00000695600;ENST00000695601;ENST00000695602;ENST00000469238;ENST00000695603;ENST00000672308;ENST00000548033;ENST00000467905;ENST00000480134;ENST00000466029;ENST00000695605;ENST00000487289;ENST00000551979;ENST00000695606	GO:0000166(nucleotide binding);GO:0004017(adenylate kinase activity);GO:0004550(nucleoside diphosphate kinase activity);GO:0005515(protein binding);GO:0005524(ATP binding);GO:0005737(cytoplasm);GO:0005739(mitochondrion);GO:0005758(mitochondrial intermembrane space);GO:0006139(nucleobase-containing compound metabolic process);GO:0006172(ADP biosynthetic process);GO:0009117(nucleotide metabolic pro…	00230(Purine metabolism);00730(Thiamine metabolism);01100(Metabolic pathways);01240(Biosynthesis of cofactors);01240(Biosynthesis of cofactors)	K00939	EC:2.7.4.3	adenylate kinase 2 [Source:HGNC Symbol;Acc:HGNC:362]	protein_coding;retained_intron;nonsense_mediated_decay	DOID:0050155(sensory_system_disease);DOID:10003(sensorineural_hearing_loss);DOID:2742(auditory_system_disease);DOID:2952(inner_ear_disease);DOID:4(disease);DOID:7(disease_of_anatomical_entity);DOID:863(nervous_system_disease)	R-HSA-110144(ADP + ADP <=> AMP + ATP [AK2]);R-HSA-110145(AMP + ATP <=> ADP + ADP [AK2])	10.65	11.39	11.21	14.27	15.99	14.83	10210	13220	12687	17076	18198	18498
ENSG00000004468	chr4	15778275	15853232	+	CD38	952	ENST00000502843;ENST00000511430;ENST00000226279	GO:0001666(response to hypoxia);GO:0003953(NAD+ nucleosidase activity);GO:0005634(nucleus);GO:0005886(plasma membrane);GO:0007165(signal transduction);GO:0007204(positive regulation of cytosolic calcium ion concentration);GO:0007565(female pregnancy);GO:0008284(positive regulation of cell population proliferation);GO:0009410(response to xenobiotic stimulus);GO:0009725(response to hormone);GO:0009…	00760(Nicotinate and nicotinamide metabolism);01100(Metabolic pathways);04020(Calcium signaling pathway);04640(Hematopoietic cell lineage);04921(Oxytocin signaling pathway);04970(Salivary secretion);04972(Pancreatic secretion);04972(Pancreatic secretion)	K01242	EC:2.4.99.20;EC:3.2.2.6	CD38 molecule [Source:HGNC Symbol;Acc:HGNC:1667]	nonsense_mediated_decay;retained_intron;protein_coding	DOID:0050117(disease_by_infectious_agent);DOID:0050338(primary_bacterial_infectious_disease);DOID:0050686(organ_system_cancer);DOID:0060037(developmental_disorder_of_mental_health);DOID:0060040(pervasive_developmental_disorder);DOID:0060041(autism_spectrum_disorder);DOID:0060083(immune_system_cancer);DOID:1036(chronic_leukemia);DOID:1037(lymphoblastic_leukemia);DOID:1040(chronic_lymphocytic_leuke…	R-HSA-8938076(CD38 hydrolyses NAD+ to NAM and ADP-ribose)	0.08	0.08	0.06	0.01	0	0.04	32	35	27	7	0	20
ENSG00000004478	chr12	2794970	2805423	+	FKBP4	2288	ENST00000001008;ENST00000540260;ENST00000538622;ENST00000543037;ENST00000539181;ENST00000544366	GO:0000413(protein peptidyl-prolyl isomerization);GO:0003723(RNA binding);GO:0003755(peptidyl-prolyl cis-trans isomerase activity);GO:0005515(protein binding);GO:0005524(ATP binding);GO:0005525(GTP binding);GO:0005528(FK506 binding);GO:0005634(nucleus);GO:0005654(nucleoplasm);GO:0005737(cytoplasm);GO:0005739(mitochondrion);GO:0005829(cytosol);GO:0005856(cytoskeleton);GO:0005874(microtubule);GO:00…	04915(Estrogen signaling pathway);04915(Estrogen signaling pathway)	K09571	EC:5.2.1.8	FKBP prolyl isomerase 4 [Source:HGNC Symbol;Acc:HGNC:3720]	protein_coding;processed_transcript;retained_intron	DOID:0050686(organ_system_cancer);DOID:0080015(physical_disorder);DOID:10892(hypospadias);DOID:14566(disease_of_cellular_proliferation);DOID:162(cancer);DOID:2914(immune_system_disease);DOID:3119(gastrointestinal_system_cancer);DOID:3571(liver_cancer);DOID:4(disease);DOID:612(primary_immunodeficiency_disease);DOID:684(hepatocellular_carcinoma);DOID:686(liver_carcinoma);DOID:7(disease_of_anatomica…	R-HSA-5324617(HSP90:FKBP4:PTGES3 binds HSF1 trimer);R-HSA-5618073(FKBP4 replaces FKBP5 within HSP90:ATP:FKBP5:unfolded protein);R-HSA-5618080(HSP90:ATP:p23:FKBP52:SHR:SH translocates to the nucleus);R-HSA-5618085(FKBP4 binds HSP90:ATP:STIP1:HSP70:nascent protein);R-HSA-5618093(ATP hydrolysis by HSP90);R-HSA-5618099(NR3C2 ligands bind NR3C2 (in the HSP90 chaperone complex));R-HSA-5618110(p23 (PTGE…	71.59	73.9	74.08	77.41	120.26	82.32	19719	24631	24080	26606	39321	29501
ENSG00000004487	chr1	23019443	23083689	+	KDM1A	23028	ENST00000688680;ENST00000687202;ENST00000688235;ENST00000691404;ENST00000691682;ENST00000692975;ENST00000691813;ENST00000693156;ENST00000465864;ENST00000685102;ENST00000686270;ENST00000686771;ENST00000688122;ENST00000689366;ENST00000690627;ENST00000691256;ENST00000692056;ENST00000686934;ENST00000689853;ENST00000692214;ENST00000356634;ENST00000400181;ENST00000481879;ENST00000689677;ENST00000686793…	GO:0000122(negative regulation of transcription by RNA polymerase II);GO:0000380(alternative mRNA splicing, via spliceosome);GO:0000781(chromosome, telomeric region);GO:0000785(chromatin);GO:0002039(p53 binding);GO:0002052(positive regulation of neuroblast proliferation);GO:0003682(chromatin binding);GO:0005515(protein binding);GO:0005634(nucleus);GO:0005654(nucleoplasm);GO:0005667(transcription …	04714(Thermogenesis);04714(Thermogenesis)	K11450	EC:1.14.99.66	lysine demethylase 1A [Source:HGNC Symbol;Acc:HGNC:29079]	protein_coding;retained_intron;nonsense_mediated_decay	DOID:0050686(organ_system_cancer);DOID:1192(peripheral_nervous_system_neoplasm);DOID:14566(disease_of_cellular_proliferation);DOID:162(cancer);DOID:2621(autonomic_nervous_system_neoplasm);DOID:3093(nervous_system_cancer);DOID:3119(gastrointestinal_system_cancer);DOID:3571(liver_cancer);DOID:4(disease);DOID:684(hepatocellular_carcinoma);DOID:686(liver_carcinoma);DOID:769(neuroblastoma)	R-HSA-3214912(KDM1A, KDM1B demethylate MeK5-histone H3);R-HSA-3769447(HDAC1:2-containing complex deacetylate histones);R-HSA-5625848(KDM1A demethylates dimethylated H3K9 (Me2K-10-H3) at KLK2 and KLK3 promoters);R-HSA-5625849(Demethylase KDM1A binds KLK2 and KLK3 promoters);R-HSA-5625870(KDM1A demethylates monomethylated H3K9 (MeK-10-H3) at KLK2 and KLK3 promoters);R-HSA-5661123(KDM1A, KDM1B demet…	11.02	11.79	11.64	9.61	9.96	9.78	10781	13964	13441	11736	11568	12448
ENSG00000004534	chr3	49940007	50100045	+	RBM6	10180	ENST00000442092;ENST00000443081;ENST00000419610;ENST00000441115;ENST00000493652;ENST00000422955;ENST00000454079;ENST00000266022;ENST00000425608;ENST00000434592;ENST00000433811;ENST00000491874;ENST00000483350;ENST00000446471;ENST00000466247;ENST00000478026;ENST00000438912;ENST00000421682	GO:0000398(mRNA splicing, via spliceosome);GO:0003676(nucleic acid binding);GO:0003677(DNA binding);GO:0003723(RNA binding);GO:0005515(protein binding);GO:0005634(nucleus);GO:0006396(RNA processing);GO:0006396(RNA processing)	NA	NA	NA	RNA binding motif protein 6 [Source:HGNC Symbol;Acc:HGNC:9903]	protein_coding;nonsense_mediated_decay;processed_transcript;retained_intron	DOID:0050686(organ_system_cancer);DOID:0060083(immune_system_cancer);DOID:1240(leukemia);DOID:14566(disease_of_cellular_proliferation);DOID:162(cancer);DOID:2531(hematologic_cancer);DOID:4(disease)	NA	11.17	10.33	10.42	9.02	6.66	9.07	4359	4876	4795	4389	3088	4603
ENSG00000004660	chr17	3860315	3894891	-	CAMKK1	84254	ENST00000381769;ENST00000348335;ENST00000158166;ENST00000573483	GO:0000166(nucleotide binding);GO:0004672(protein kinase activity);GO:0004674(protein serine/threonine kinase activity);GO:0004683(calmodulin-dependent protein kinase activity);GO:0004712(protein serine/threonine/tyrosine kinase activity);GO:0005515(protein binding);GO:0005516(calmodulin binding);GO:0005524(ATP binding);GO:0005634(nucleus);GO:0005654(nucleoplasm);GO:0005737(cytoplasm);GO:0005829(…	05034(Alcoholism);05034(Alcoholism)	K00908	EC:2.7.11.17	calcium/calmodulin dependent protein kinase kinase 1 [Source:HGNC Symbol;Acc:HGNC:1469]	protein_coding;retained_intron	NA	R-HSA-442749(CaMKK autophosphorylates in the nucleus);R-HSA-9618863(CaMKK binds activated calmodulin in the nucleus);R-HSA-9619125(CaMKK phosphorylates CAMK4);R-HSA-9619214(CaMKK binds activated calmodulin in the cytosol);R-HSA-9619355(CaMKK autophosphorylates in the cytosol);R-HSA-9619367(CaMKKs phosphorylate CAMK1)	5.6	5.69	5.94	4.37	5.03	4.18	2222	2730	2780	2163	2370	2159
ENSG00000004700	chr12	21468910	21501669	-	RECQL	5965	ENST00000444129;ENST00000421138;ENST00000396093;ENST00000314748;ENST00000542432;ENST00000536240;ENST00000536964;ENST00000539672	GO:0000166(nucleotide binding);GO:0000724(double-strand break repair via homologous recombination);GO:0003676(nucleic acid binding);GO:0003677(DNA binding);GO:0003678(DNA helicase activity);GO:0004386(helicase activity);GO:0005515(protein binding);GO:0005524(ATP binding);GO:0005634(nucleus);GO:0005654(nucleoplasm);GO:0005694(chromosome);GO:0005737(cytoplasm);GO:0006260(DNA replication);GO:0006268…	NA	K10899	EC:3.6.4.12	RecQ like helicase [Source:HGNC Symbol;Acc:HGNC:9948]	protein_coding	DOID:0050687(cell_type_cancer);DOID:14566(disease_of_cellular_proliferation);DOID:162(cancer);DOID:2994(germ_cell_cancer);DOID:4766(embryoma);DOID:4(disease);DOID:688(embryonal_cancer)	NA	17.72	18.92	20.54	26.5	12.3	26.41	3576	4617	4890	6669	2948	6928
ENSG00000004766	chr7	93232340	93361123	+	VPS50	55610	ENST00000251739;ENST00000544910;ENST00000441602;ENST00000305866;ENST00000485994;ENST00000436177;ENST00000477935;ENST00000476413;ENST00000471188;ENST00000495039;ENST00000458707;ENST00000484954;ENST00000485140;ENST00000477572;ENST00000467326;ENST00000480943;ENST00000474412;ENST00000443443	GO:0000149(SNARE binding);GO:0005515(protein binding);GO:0005768(endosome);GO:0005829(cytosol);GO:0015031(protein transport);GO:0016020(membrane);GO:0032456(endocytic recycling);GO:0042147(retrograde transport, endosome to Golgi);GO:0048471(perinuclear region of cytoplasm);GO:0055037(recycling endosome);GO:0070062(extracellular exosome);GO:1990745(EARP complex);GO:1990745(EARP complex)	NA	NA	NA	VPS50 subunit of EARP/GARPII complex [Source:HGNC Symbol;Acc:HGNC:25956]	protein_coding;nonsense_mediated_decay;retained_intron;processed_transcript	NA	NA	2.26	1.95	2.26	3.14	1.2	2.89	1160	1210	1365	1999	731	1923
ENSG00000004776	chr19	35754566	35757029	-	HSPB6	126393	ENST00000004982;ENST00000587965;ENST00000592984	GO:0005212(structural constituent of eye lens);GO:0005576(extracellular region);GO:0005634(nucleus);GO:0005730(nucleolus);GO:0005737(cytoplasm);GO:0005794(Golgi apparatus);GO:0005829(cytosol);GO:0006457(protein folding);GO:0042803(protein homodimerization activity);GO:0043066(negative regulation of apoptotic process);GO:0045766(positive regulation of angiogenesis);GO:0051082(unfolded protein bind…	NA	NA	NA	heat shock protein family B (small) member 6 [Source:HGNC Symbol;Acc:HGNC:26511]	protein_coding	NA	NA	0.3	0.6	0.59	1.44	1.19	1.11	28	69	65	167	132	134
ENSG00000004777	chr19	35774532	35788822	+	ARHGAP33	115703	ENST00000378944;ENST00000590893;ENST00000007510;ENST00000314737;ENST00000221905;ENST00000601474;ENST00000591438;ENST00000586918;ENST00000593034;ENST00000587984	GO:0005096(GTPase activator activity);GO:0005515(protein binding);GO:0005737(cytoplasm);GO:0005829(cytosol);GO:0005886(plasma membrane);GO:0007165(signal transduction);GO:0007264(small GTPase mediated signal transduction);GO:0009636(response to toxic substance);GO:0015031(protein transport);GO:0019901(protein kinase binding);GO:0032991(protein-containing complex);GO:0035091(phosphatidylinositol b…	NA	NA	NA	Rho GTPase activating protein 33 [Source:HGNC Symbol;Acc:HGNC:23085]	protein_coding;nonsense_mediated_decay;processed_transcript;retained_intron	NA	R-HSA-9013144(RAC1 GAPs stimulate RAC1 GTPase activity);R-HSA-9013161(CDC42 GAPs stimulate CDC42 GTPase activity);R-HSA-9018746(RHOQ binds effectors at the plasma membrane)	6.92	7.17	6.31	2.78	3.05	2.8	1945	2438	2096	976	1019	1025
ENSG00000004779	chr16	23581014	23596316	-	NDUFAB1	4706	ENST00000562133;ENST00000007516;ENST00000484769;ENST00000570319;ENST00000567761	GO:0000035(acyl binding);GO:0000036(acyl carrier activity);GO:0005504(fatty acid binding);GO:0005509(calcium ion binding);GO:0005515(protein binding);GO:0005654(nucleoplasm);GO:0005739(mitochondrion);GO:0005743(mitochondrial inner membrane);GO:0005747(mitochondrial respiratory chain complex I);GO:0005759(mitochondrial matrix);GO:0005762(mitochondrial large ribosomal subunit);GO:0006120(mitochondr…	00190(Oxidative phosphorylation);01100(Metabolic pathways);04714(Thermogenesis);04723(Retrograde endocannabinoid signaling);04932(Non-alcoholic fatty liver disease);05010(Alzheimer disease);05012(Parkinson disease);05014(Amyotrophic lateral sclerosis);05016(Huntington disease);05020(Prion disease);05022(Pathways of neurodegeneration - multiple diseases);05022(Pathways of neurodegeneration - multi…	NA	NA	NADH:ubiquinone oxidoreductase subunit AB1 [Source:HGNC Symbol;Acc:HGNC:7694]	protein_coding;nonsense_mediated_decay	NA	R-HSA-163217(Complex I oxidises NADH to NAD+, reduces CoQ to QH2);R-HSA-6793590(LIPT2 transfers octanoyl group to GCSH);R-HSA-6799178(Intermediate 1 binds HP subcomplex to form Intermediate 2);R-HSA-6799179(Peripheral arm subunits bind the 815kDa complex to form a 980kDa complex);R-HSA-6799191(Intermediate 2 binds MT-ND1:NDUFAF5:NDUFAF6 to form a 315kDa subcomplex);R-HSA-6799196(The MCIA complex,…	30.28	30.38	29.49	40.95	57.21	46.42	2503	3038	2876	4222	5611	4989
ENSG00000004799	chr7	95583499	95596516	-	PDK4	5166	ENST00000005178;ENST00000473796;ENST00000468445;ENST00000498190;ENST00000473301	GO:0000166(nucleotide binding);GO:0004672(protein kinase activity);GO:0004740(pyruvate dehydrogenase (acetyl-transferring) kinase activity);GO:0005515(protein binding);GO:0005524(ATP binding);GO:0005739(mitochondrion);GO:0005759(mitochondrial matrix);GO:0005975(carbohydrate metabolic process);GO:0006006(glucose metabolic process);GO:0006468(protein phosphorylation);GO:0006885(regulation of pH);GO…	NA	K00898	EC:2.7.11.2	pyruvate dehydrogenase kinase 4 [Source:HGNC Symbol;Acc:HGNC:8812]	protein_coding;retained_intron	NA	R-HSA-203946(PDK isoforms phosphorylate lipo-PDH)	6.03	5.64	4.42	2.53	2.13	2.27	1464	1655	1266	768	614	719
ENSG00000004809	chr6	110424687	110476641	-	SLC22A16	85413	ENST00000460159;ENST00000451557;ENST00000330550;ENST00000434949;ENST00000461487	GO:0005275(amine transmembrane transporter activity);GO:0005829(cytosol);GO:0005886(plasma membrane);GO:0006811(ion transport);GO:0007283(spermatogenesis);GO:0007338(single fertilization);GO:0015101(organic cation transmembrane transporter activity);GO:0015226(carnitine transmembrane transporter activity);GO:0015695(organic cation transport);GO:0015837(amine transport);GO:0015879(carnitine transp…	NA	NA	NA	solute carrier family 22 member 16 [Source:HGNC Symbol;Acc:HGNC:20302]	processed_transcript;protein_coding	NA	R-HSA-549297(SLC22A4, 5,15,16 cotransport CAR, Na+ from extracellular region to cytosol)	0.15	0.12	0.11	0	0	0.09	34	34	29	0	0	27
ENSG00000004838	chr3	50341110	50345732	-	ZMYND10	51364	ENST00000490675;ENST00000231749;ENST00000360165;ENST00000475688;ENST00000443080;ENST00000478269;ENST00000431869;ENST00000468182	GO:0003341(cilium movement);GO:0005515(protein binding);GO:0005737(cytoplasm);GO:0005815(microtubule organizing center);GO:0005856(cytoskeleton);GO:0005886(plasma membrane);GO:0006457(protein folding);GO:0016020(membrane);GO:0016324(apical plasma membrane);GO:0034451(centriolar satellite);GO:0036158(outer dynein arm assembly);GO:0036159(inner dynein arm assembly);GO:0044183(protein folding chaper…	NA	NA	NA	zinc finger MYND-type containing 10 [Source:HGNC Symbol;Acc:HGNC:19412]	processed_transcript;protein_coding;retained_intron;nonsense_mediated_decay	DOID:0050615(respiratory_system_cancer);DOID:0050686(organ_system_cancer);DOID:1192(peripheral_nervous_system_neoplasm);DOID:1324(lung_cancer);DOID:14566(disease_of_cellular_proliferation);DOID:162(cancer);DOID:2621(autonomic_nervous_system_neoplasm);DOID:3093(nervous_system_cancer);DOID:3905(lung_carcinoma);DOID:4(disease);DOID:5409(lung_small_cell_carcinoma);DOID:769(neuroblastoma)	NA	0.35	0.26	0.36	0.33	0.3	0.4	56	51	67	66	58	85
ENSG00000004846	chr7	20615667	20777038	+	ABCB5	340273	ENST00000441315	GO:0000166(nucleotide binding);GO:0001654(eye development);GO:0005524(ATP binding);GO:0005886(plasma membrane);GO:0005887(integral component of plasma membrane);GO:0008559(ABC-type xenobiotic transporter activity);GO:0015562(efflux transmembrane transporter activity);GO:0016020(membrane);GO:0016021(integral component of membrane);GO:0030154(cell differentiation);GO:0042391(regulation of membrane …	02010(ABC transporters)	NA	NA	ATP binding cassette subfamily B member 5 [Source:HGNC Symbol;Acc:HGNC:46]	nonsense_mediated_decay	NA	R-HSA-1467457(ABCA8,B1,B5 transport xenobiotics from cytosol to extracellular region)	0.01	0	0	0.01	0	0	4	0	0	4	0	0
ENSG00000004848	X	25003694	25016205	-	ARX	17030210054	ENST00000379044	GO:0000122(negative regulation of transcription by RNA polymerase II);GO:0000785(chromatin);GO:0000977(RNA polymerase II transcription regulatory region sequence-specific DNA binding);GO:0000978(RNA polymerase II cis-regulatory region sequence-specific DNA binding);GO:0000981(DNA-binding transcription factor activity, RNA polymerase II-specific);GO:0001227(DNA-binding transcription repressor acti…	NA	NA	NA	aristaless related homeobox [Source:HGNC Symbol;Acc:HGNC:18060]	protein_coding	NA	NA	0.19	0.21	0.26	0.19	0.24	0.1	32	43	51	40	49	21
ENSG00000004864	chr7	96120220	96322147	-	SLC25A13	10165	ENST00000265631;ENST00000416240;ENST00000494085;ENST00000490072;ENST00000484495;ENST00000492869;ENST00000472162;ENST00000487710	GO:0003333(amino acid transmembrane transport);GO:0005313(L-glutamate transmembrane transporter activity);GO:0005509(calcium ion binding);GO:0005739(mitochondrion);GO:0005743(mitochondrial inner membrane);GO:0005887(integral component of plasma membrane);GO:0006094(gluconeogenesis);GO:0006754(ATP biosynthetic process);GO:0006839(mitochondrial transport);GO:0009066(aspartate family amino acid meta…	NA	NA	NA	solute carrier family 25 member 13 [Source:HGNC Symbol;Acc:HGNC:10983]	protein_coding;processed_transcript;nonsense_mediated_decay	DOID:0014667(disease_of_metabolism);DOID:0050686(organ_system_cancer);DOID:0060158(acquired_metabolic_disease);DOID:13580(cholestasis);DOID:14566(disease_of_cellular_proliferation);DOID:162(cancer);DOID:1852(intrahepatic_cholestasis);DOID:225(syndrome);DOID:3118(hepatobiliary_disease);DOID:3119(gastrointestinal_system_cancer);DOID:3211(lysosomal_storage_disease);DOID:3571(liver_cancer);DOID:374(n…	R-HSA-1299484(TIMM8:TIMM13 chaperones hydrophobic proteins);R-HSA-372448(SLC25A12,13 exchange cytosolic L-Glu for mitochondrial matrix L-Asp)	8.53	10.16	9.56	15.75	14.18	16.17	1690	2437	2236	3892	3336	4167
ENSG00000004866	chr7	116953238	117230103	+	ST7	79822996793655	ENST00000393446;ENST00000265437;ENST00000393451;ENST00000438863;ENST00000393449;ENST00000323984;ENST00000417919;ENST00000446490;ENST00000422922;ENST00000432298;ENST00000449366;ENST00000487459;ENST00000434836;ENST00000467538;ENST00000393443;ENST00000465133;ENST00000477742;ENST00000462544;ENST00000393444;ENST00000393447;ENST00000420755;ENST00000490039;ENST00000465641;ENST00000543837;ENST00000464020	GO:0016020(membrane);GO:0016021(integral component of membrane);GO:0030198(extracellular matrix organization);GO:0045595(regulation of cell differentiation);GO:0045595(regulation of cell differentiation)	NA	NA	NA	suppression of tumorigenicity 7 [Source:HGNC Symbol;Acc:HGNC:11351]	protein_coding;nonsense_mediated_decay;processed_transcript;retained_intron	NA	NA	3.3	3.41	3.27	4.57	4.32	4.9	1160	1441	1353	1995	1792	2233
ENSG00000004897	chr17	47117703	47189422	-	CDC27	996	ENST00000066544;ENST00000531206;ENST00000570740;ENST00000533415;ENST00000571643;ENST00000527547;ENST00000573502;ENST00000525495;ENST00000575830;ENST00000576484;ENST00000573550;ENST00000570818;ENST00000575483;ENST00000532893;ENST00000528748;ENST00000532575;ENST00000528147	GO:0005515(protein binding);GO:0005634(nucleus);GO:0005654(nucleoplasm);GO:0005680(anaphase-promoting complex);GO:0005737(cytoplasm);GO:0005813(centrosome);GO:0005819(spindle);GO:0005829(cytosol);GO:0005856(cytoskeleton);GO:0007091(metaphase/anaphase transition of mitotic cell cycle);GO:0007346(regulation of mitotic cell cycle);GO:0016020(membrane);GO:0016021(integral component of membrane);GO:00…	04110(Cell cycle);04114(Oocyte meiosis);04120(Ubiquitin mediated proteolysis);04914(Progesterone-mediated oocyte maturation);05166(Human T-cell leukemia virus 1 infection);05166(Human T-cell leukemia virus 1 infection)	NA	NA	cell division cycle 27 [Source:HGNC Symbol;Acc:HGNC:1728]	protein_coding;nonsense_mediated_decay;retained_intron;processed_transcript	DOID:0050177(monogenic_disease);DOID:0050736(autosomal_dominant_disease);DOID:0050739(autosomal_genetic_disease);DOID:4(disease);DOID:5683(hereditary_breast_ovarian_cancer);DOID:630(genetic_disease)	R-HSA-141423(Binding of the MCC complex to the APC/C complex);R-HSA-174057(Multiubiquitination of APC/C-associated Cdh1);R-HSA-174058(Degradation of multiubiquitinated Cdh1);R-HSA-174070(Association of Cdh1 with the APC/C);R-HSA-174079(Phosphorylation of Cdh1 by Cyclin A:Cdk2);R-HSA-174088(Association of cell cycle proteins with the APC/C:Cdh1 complex);R-HSA-174104(Ubiquitination of Cyclin A by A…	13.39	14.46	17.55	21.26	13.34	22.22	4883	6379	7545	9663	5773	10533
ENSG00000004939	chr17	44248390	44268141	-	SLC4A1	6521	ENST00000399246;ENST00000262418	GO:0005452(solute:inorganic anion antiporter activity);GO:0005515(protein binding);GO:0005886(plasma membrane);GO:0005887(integral component of plasma membrane);GO:0006811(ion transport);GO:0006820(anion transport);GO:0006821(chloride transport);GO:0006873(cellular ion homeostasis);GO:0007596(blood coagulation);GO:0008509(anion transmembrane transporter activity);GO:0009898(cytoplasmic side of pl…	04966(Collecting duct acid secretion);04966(Collecting duct acid secretion)	NA	NA	solute carrier family 4 member 1 (Diego blood group) [Source:HGNC Symbol;Acc:HGNC:11027]	protein_coding	DOID:0014667(disease_of_metabolism);DOID:0050032(mineral_metabolism_disease);DOID:0050117(disease_by_infectious_agent);DOID:0050177(monogenic_disease);DOID:0050686(organ_system_cancer);DOID:0050737(autosomal_recessive_disease);DOID:0050739(autosomal_genetic_disease);DOID:0050828(artery_disease);DOID:0060083(immune_system_cancer);DOID:0060158(acquired_metabolic_disease);DOID:10155(intestinal_cance…	R-HSA-1237038(SLC4A1 exchanges cytosolic HCO3- for extracellular Cl-);R-HSA-1247665(SLC4A1 exchanges cytosolic Cl- for extracellular HCO3-);R-HSA-425482(SLC4A1,2,3 exchanges HCO3- for Cl-);R-HSA-5656248(Defective SLC4A1 does not exchange Cl- for HCO3- (in erythrocytes))	0.04	0.04	0.06	0.13	0.08	0.07	10	13	19	44	28	25
ENSG00000004948	chr7	93424486	93574730	-	CALCR	799	ENST00000426151;ENST00000649521	GO:0001503(ossification);GO:0001540(amyloid-beta binding);GO:0001635(calcitonin gene-related peptide receptor activity);GO:0001669(acrosomal vesicle);GO:0004888(transmembrane signaling receptor activity);GO:0004930(G protein-coupled receptor activity);GO:0004948(calcitonin receptor activity);GO:0005515(protein binding);GO:0005886(plasma membrane);GO:0005887(integral component of plasma membrane);…	04080(Neuroactive ligand-receptor interaction);04380(Osteoclast differentiation);04380(Osteoclast differentiation)	NA	NA	calcitonin receptor [Source:HGNC Symbol;Acc:HGNC:1440]	protein_coding	DOID:0050177(monogenic_disease);DOID:0050686(organ_system_cancer);DOID:0050737(autosomal_recessive_disease);DOID:0050739(autosomal_genetic_disease);DOID:0060083(immune_system_cancer);DOID:0070004(myeloma);DOID:0080001(bone_disease);DOID:0080005(bone_remodeling_disease);DOID:0080011(bone_resorption_disease);DOID:11476(osteoporosis);DOID:14566(disease_of_cellular_proliferation);DOID:1485(cystic_fib…	R-HSA-379044(Liganded Gs-activating GPCR acts as a GEF for Gs);R-HSA-419843(CALCA(83-119) binds CALCR);R-HSA-420265(AMY1-3 bind IAPP(34-70));R-HSA-744886(The Ligand:GPCR:Gs complex dissociates);R-HSA-744887(Liganded Gs-activating GPCRs bind inactive heterotrimeric Gs);R-HSA-9702818(CALCR binds erenumab);R-HSA-9702849(CALCR binds gepants);R-HSA-9733292(AMY1-3 bind pramlintide)	0	0.02	0.04	0.07	0	0.04	0	6	12	21	0	12
ENSG00000004961	X	11111301	11123078	+	HCCS	3052	ENST00000321143;ENST00000380762;ENST00000380763	GO:0004408(holocytochrome-c synthase activity);GO:0005515(protein binding);GO:0005739(mitochondrion);GO:0005743(mitochondrial inner membrane);GO:0005829(cytosol);GO:0009887(animal organ morphogenesis);GO:0016020(membrane);GO:0016829(lyase activity);GO:0018063(cytochrome c-heme linkage);GO:0020037(heme binding);GO:0046872(metal ion binding);GO:0046872(metal ion binding)	00860(Porphyrin and chlorophyll metabolism);00860(Porphyrin and chlorophyll metabolism)	K01764	EC:4.4.1.17	holocytochrome c synthase [Source:HGNC Symbol;Acc:HGNC:4837]	protein_coding	DOID:225(syndrome);DOID:4(disease)	NA	3.25	2.54	3.69	6.68	7.45	6.54	407	385	545	1042	1107	1064
ENSG00000004975	chr17	7225342	7234517	-	DVL2	1856	ENST00000005340;ENST00000575458;ENST00000575086;ENST00000576840;ENST00000571745;ENST00000576285;ENST00000573354;ENST00000575756;ENST00000574143;ENST00000574591;ENST00000577154;ENST00000574642;ENST00000572285;ENST00000576439;ENST00000576949	GO:0001843(neural tube closure);GO:0001934(positive regulation of protein phosphorylation);GO:0003007(heart morphogenesis);GO:0003151(outflow tract morphogenesis);GO:0005109(frizzled binding);GO:0005515(protein binding);GO:0005634(nucleus);GO:0005654(nucleoplasm);GO:0005737(cytoplasm);GO:0005829(cytosol);GO:0005886(plasma membrane);GO:0006355(regulation of DNA-templated transcription);GO:0007379(…	04150(mTOR signaling pathway);04310(Wnt signaling pathway);04330(Notch signaling pathway);04390(Hippo signaling pathway);04550(Signaling pathways regulating pluripotency of stem cells);04916(Melanogenesis);04934(Cushing syndrome);05010(Alzheimer disease);05022(Pathways of neurodegeneration - multiple diseases);05165(Human papillomavirus infection);05200(Pathways in cancer);05217(Basal cell carcin…	NA	NA	dishevelled segment polarity protein 2 [Source:HGNC Symbol;Acc:HGNC:3086]	protein_coding;retained_intron;processed_transcript	DOID:14566(disease_of_cellular_proliferation);DOID:162(cancer);DOID:4(disease)	R-HSA-1504186(DVL recruits GSK3beta:AXIN1 to the receptor complex);R-HSA-1504188(FZD recruits DVL to the receptor complex);R-HSA-1504190(DVL is ubiquitinated by CUL3:KLHL12:RBX1);R-HSA-1504193(Ubiquitinated DVL is degraded by the proteasome);R-HSA-1504213(DVL is bound by the CUL3:KLHL12:RBX1 ubiquitin ligase complex);R-HSA-201677(Phosphorylation of LRP5/6 cytoplasmic domain by membrane-associated…	13.31	14.3	14.14	10.71	13.25	10.37	3784	4919	4744	3800	4471	3838
ENSG00000005001	chr16	2852730	2858170	-	PRSS22	64063	ENST00000571228;ENST00000161006;ENST00000575164;ENST00000576381;ENST00000574768;ENST00000570950	GO:0004252(serine-type endopeptidase activity);GO:0005576(extracellular region);GO:0005615(extracellular space);GO:0006508(proteolysis);GO:0008233(peptidase activity);GO:0008236(serine-type peptidase activity);GO:0010952(positive regulation of peptidase activity);GO:0016504(peptidase activator activity);GO:0016787(hydrolase activity);GO:0016787(hydrolase activity)	NA	NA	NA	serine protease 22 [Source:HGNC Symbol;Acc:HGNC:14368]	protein_coding;retained_intron;nonsense_mediated_decay;processed_transcript	NA	NA	0.14	0.06	0.04	0.06	0.14	0.13	18	11	8	12	22	23
ENSG00000005007	chr19	18831959	18868230	+	UPF1	5976	ENST00000262803;ENST00000599848;ENST00000601981;ENST00000594504;ENST00000600012;ENST00000600868;ENST00000600310;ENST00000598471;ENST00000601689;ENST00000594243;ENST00000596842;ENST00000600689	GO:0000166(nucleotide binding);GO:0000184(nuclear-transcribed mRNA catabolic process, nonsense-mediated decay);GO:0000294(nuclear-transcribed mRNA catabolic process, endonucleolytic cleavage-dependent decay);GO:0000781(chromosome, telomeric region);GO:0000785(chromatin);GO:0000932(P-body);GO:0000956(nuclear-transcribed mRNA catabolic process);GO:0003677(DNA binding);GO:0003682(chromatin binding);…	03013(RNA transport);03015(mRNA surveillance pathway);03015(mRNA surveillance pathway)	NA	NA	UPF1 RNA helicase and ATPase [Source:HGNC Symbol;Acc:HGNC:9962]	protein_coding;processed_transcript;retained_intron	DOID:0050177(monogenic_disease);DOID:0050686(organ_system_cancer);DOID:0050737(autosomal_recessive_disease);DOID:0050739(autosomal_genetic_disease);DOID:10534(stomach_cancer);DOID:12704(ataxia_telangiectasia);DOID:1272(telangiectasis);DOID:1287(cardiovascular_system_disease);DOID:14566(disease_of_cellular_proliferation);DOID:162(cancer);DOID:178(vascular_disease);DOID:3119(gastrointestinal_system…	R-HSA-927789(Formation of UPF1:eRF3 complex on mRNA with a premature termination codon and no Exon Junction Complex);R-HSA-927813(p-4S-UPF1 recruits SMG5, SMG7, SMG6, PNRC2, DCP1A, and PP2A);R-HSA-927830(Decay of mRNA in SMG6:SMG5:SMG7:mRNA complex);R-HSA-927832(UPF1 binds an mRNP with a termination codon preceding an Exon Junction Complex);R-HSA-927836(SMG6 hydrolyzes mRNA with premature termina…	19.57	20.52	19.8	23.01	27.54	20.85	8953	11362	10693	13131	14955	12408
ENSG00000005020	chr7	26667068	26865113	-	SKAP2	8935	ENST00000345317;ENST00000489977;ENST00000468712;ENST00000495802;ENST00000490456;ENST00000481204;ENST00000487720	GO:0005515(protein binding);GO:0005654(nucleoplasm);GO:0005737(cytoplasm);GO:0005829(cytosol);GO:0005886(plasma membrane);GO:0007165(signal transduction);GO:0008285(negative regulation of cell population proliferation);GO:0042113(B cell activation);GO:0065003(protein-containing complex assembly);GO:0065003(protein-containing complex assembly)	05135(Yersinia infection);05135(Yersinia infection)	NA	NA	src kinase associated phosphoprotein 2 [Source:HGNC Symbol;Acc:HGNC:15687]	protein_coding;processed_transcript;retained_intron	DOID:0050686(organ_system_cancer);DOID:0050687(cell_type_cancer);DOID:14566(disease_of_cellular_proliferation);DOID:162(cancer);DOID:170(endocrine_gland_cancer);DOID:1793(pancreatic_cancer);DOID:299(adenocarcinoma);DOID:305(carcinoma);DOID:3498(pancreatic_ductal_adenocarcinoma);DOID:4074(pancreas_adenocarcinoma);DOID:4905(pancreatic_carcinoma);DOID:4(disease)	R-HSA-391151(p-4Y-SIRPA:CD47:SKAP2 binds FYB);R-HSA-391157(p-4Y-SIRPA:CD47 binds SKAP2)	15.54	14.67	15.94	13.39	8.85	13.56	4445	5081	5383	4781	3004	5047
ENSG00000005022	X	119468422	119471396	+	SLC25A5	292	ENST00000475354;ENST00000317881;ENST00000460013;ENST00000463551	GO:0000295(adenine nucleotide transmembrane transporter activity);GO:0003723(RNA binding);GO:0005471(ATP:ADP antiporter activity);GO:0005515(protein binding);GO:0005634(nucleus);GO:0005739(mitochondrion);GO:0005743(mitochondrial inner membrane);GO:0005757(mitochondrial permeability transition pore complex);GO:0005887(integral component of plasma membrane);GO:0007059(chromosome segregation);GO:000…	04020(Calcium signaling pathway);04022(cGMP-PKG signaling pathway);04217(Necroptosis);04218(Cellular senescence);05010(Alzheimer disease);05012(Parkinson disease);05016(Huntington disease);05017(Spinocerebellar ataxia);05020(Prion disease);05022(Pathways of neurodegeneration - multiple diseases);05164(Influenza A);05166(Human T-cell leukemia virus 1 infection);05166(Human T-cell leukemia virus 1 …	NA	NA	solute carrier family 25 member 5 [Source:HGNC Symbol;Acc:HGNC:10991]	processed_transcript;protein_coding	DOID:14566(disease_of_cellular_proliferation);DOID:162(cancer);DOID:4(disease)	R-HSA-163215(SLC25A5,6 dimers exchange ATP for ADP across the mitochondrial inner membrane);R-HSA-180905(Association of Vpr with ANT1)	321.38	322.46	298.1	245	340.53	256.07	26659	32371	29184	25360	33535	27634
ENSG00000005059	chr4	109560209	109688719	+	MCUB	55013	ENST00000472310;ENST00000515114;ENST00000394650;ENST00000452915;ENST00000494604	GO:0005654(nucleoplasm);GO:0005739(mitochondrion);GO:0005743(mitochondrial inner membrane);GO:0006811(ion transport);GO:0006816(calcium ion transport);GO:0006851(mitochondrial calcium ion transmembrane transport);GO:0016020(membrane);GO:0016021(integral component of membrane);GO:0019855(calcium channel inhibitor activity);GO:0031224(intrinsic component of membrane);GO:0031305(integral component o…	NA	NA	NA	mitochondrial calcium uniporter dominant negative subunit beta [Source:HGNC Symbol;Acc:HGNC:26076]	retained_intron;processed_transcript;protein_coding	NA	R-HSA-8949178(MCU translocates calcium from the mitochondrial intermembrane space to the mitochondrial matrix);R-HSA-8953461(SMDT1 assists in assembling MCU, MCUB, MICU1, MICU2 (or MICU3) yielding the MCU complex)	7.63	7.48	7.48	5.34	8.9	6.79	1449	1717	1676	1266	2005	1678
ENSG00000005073	chr7	27181157	27185232	-	HOXA11	3207	ENST00000006015;ENST00000517402	GO:0000978(RNA polymerase II cis-regulatory region sequence-specific DNA binding);GO:0000981(DNA-binding transcription factor activity, RNA polymerase II-specific);GO:0001501(skeletal system development);GO:0001656(metanephros development);GO:0001658(branching involved in ureteric bud morphogenesis);GO:0001759(organ induction);GO:0002062(chondrocyte differentiation);GO:0002063(chondrocyte develop…	05202(Transcriptional misregulation in cancer);05202(Transcriptional misregulation in cancer)	NA	NA	homeobox A11 [Source:HGNC Symbol;Acc:HGNC:5101]	protein_coding	DOID:0050686(organ_system_cancer);DOID:0060083(immune_system_cancer);DOID:1036(chronic_leukemia);DOID:1037(lymphoblastic_leukemia);DOID:1240(leukemia);DOID:14566(disease_of_cellular_proliferation);DOID:15(reproductive_system_disease);DOID:162(cancer);DOID:2531(hematologic_cancer);DOID:4(disease);DOID:5223(infertility);DOID:7(disease_of_anatomical_entity)	NA	9.04	9.54	7.66	9.44	14.99	8.95	1287	1644	1289	1677	2533	1658
ENSG00000005075	chr7	102473128	102478922	-	POLR2J	5439	ENST00000292614	GO:0000428(DNA-directed RNA polymerase complex);GO:0001055(RNA polymerase II activity);GO:0003677(DNA binding);GO:0003899(DNA-directed 5'-3' RNA polymerase activity);GO:0005515(protein binding);GO:0005634(nucleus);GO:0005654(nucleoplasm);GO:0005665(RNA polymerase II, core complex);GO:0006351(DNA-templated transcription);GO:0006366(transcription by RNA polymerase II);GO:0030275(LRR domain binding)…	03020(RNA polymerase);05016(Huntington disease)	NA	NA	RNA polymerase II subunit J [Source:HGNC Symbol;Acc:HGNC:9197]	protein_coding	NA	R-HSA-109638(Recruitment of RNA Polymerase II Holoenzyme by TFIIF to the pol II promoter:TFIID:TFIIA:TFIIB complex);R-HSA-109639(Formation of the closed pre-initiation complex);R-HSA-111264(Addition of nucleotides between position +11 and +30);R-HSA-112379(Recruitment of elongation factors to form elongation complex);R-HSA-112381(Hyperphosphorylation (Ser2) of RNA Pol II CTD by P-TEFb complex);R-…	42.87	47.8	40.65	57.41	74.24	68.46	2143	2892	2398	3581	4405	4452
ENSG00000005100	chr17	5440917	5468982	-	DHX33	56919	ENST00000225296;ENST00000575153;ENST00000433302;ENST00000572490;ENST00000574023	GO:0000166(nucleotide binding);GO:0000182(rDNA binding);GO:0003676(nucleic acid binding);GO:0003723(RNA binding);GO:0003724(RNA helicase activity);GO:0003725(double-stranded RNA binding);GO:0003729(mRNA binding);GO:0004386(helicase activity);GO:0005515(protein binding);GO:0005524(ATP binding);GO:0005634(nucleus);GO:0005654(nucleoplasm);GO:0005730(nucleolus);GO:0005737(cytoplasm);GO:0006413(transl…	04621(NOD-like receptor signaling pathway);04621(NOD-like receptor signaling pathway)	K17820	EC:3.6.4.13	DEAH-box helicase 33 [Source:HGNC Symbol;Acc:HGNC:16718]	protein_coding;retained_intron;nonsense_mediated_decay	NA	NA	14.27	13.39	16.49	22.94	16.9	21.42	4409	5006	6011	8842	6196	8607
ENSG00000005102	chr17	43640389	43661922	-	MEOX1	4222	ENST00000318579	GO:0000785(chromatin);GO:0000978(RNA polymerase II cis-regulatory region sequence-specific DNA binding);GO:0000981(DNA-binding transcription factor activity, RNA polymerase II-specific);GO:0001228(DNA-binding transcription activator activity, RNA polymerase II-specific);GO:0001757(somite specification);GO:0003677(DNA binding);GO:0003682(chromatin binding);GO:0003700(DNA-binding transcription fact…	NA	NA	NA	mesenchyme homeobox 1 [Source:HGNC Symbol;Acc:HGNC:7013]	protein_coding	NA	NA	0.06	0.11	0.13	0.13	0.11	0.13	8	20	23	24	20	24
ENSG00000005108	chr7	11370365	11832198	-	THSD7A	221981	ENST00000423059	GO:0001525(angiogenesis);GO:0005515(protein binding);GO:0005576(extracellular region);GO:0005886(plasma membrane);GO:0016020(membrane);GO:0016021(integral component of membrane);GO:0030154(cell differentiation);GO:0031532(actin cytoskeleton reorganization);GO:0042995(cell projection)	NA	NA	NA	thrombospondin type 1 domain containing 7A [Source:HGNC Symbol;Acc:HGNC:22207]	protein_coding	DOID:0080001(bone_disease);DOID:0080005(bone_remodeling_disease);DOID:0080011(bone_resorption_disease);DOID:11476(osteoporosis);DOID:17(musculoskeletal_system_disease);DOID:4(disease);DOID:7(disease_of_anatomical_entity)	R-HSA-5173005(B3GALTL transfers glucose to O-fucosyl-proteins);R-HSA-5173192(POFUT2 transfers fucose to TSR domain-containing proteins);R-HSA-6785565(Defective B3GALTL does not transfer glucose to O-fucosyl-proteins)	0.08	0.1	0.06	0.02	0.03	0.03	48	68	45	16	19	21
ENSG00000005156	chr17	34980512	35009743	+	LIG3	3980121227	ENST00000585941;ENST00000378526;ENST00000262327;ENST00000592690;ENST00000585740;ENST00000590181;ENST00000586407;ENST00000588109;ENST00000586435;ENST00000590630;ENST00000586058;ENST00000588713;ENST00000593099;ENST00000586119	GO:0000166(nucleotide binding);GO:0000724(double-strand break repair via homologous recombination);GO:0003677(DNA binding);GO:0003909(DNA ligase activity);GO:0003910(DNA ligase (ATP) activity);GO:0005515(protein binding);GO:0005524(ATP binding);GO:0005634(nucleus);GO:0005654(nucleoplasm);GO:0005737(cytoplasm);GO:0005739(mitochondrion);GO:0006260(DNA replication);GO:0006266(DNA ligation);GO:000627…	03410(Base excision repair);03410(Base excision repair)	K10776	EC:6.5.1.1	DNA ligase 3 [Source:HGNC Symbol;Acc:HGNC:6600]	protein_coding;retained_intron;processed_transcript;nonsense_mediated_decay	DOID:0050686(organ_system_cancer);DOID:0060083(immune_system_cancer);DOID:1036(chronic_leukemia);DOID:1240(leukemia);DOID:14566(disease_of_cellular_proliferation);DOID:162(cancer);DOID:2531(hematologic_cancer);DOID:4(disease)	R-HSA-110376(Recruitment of LIG3:XRCC1 complex to the site of repair by POLB);R-HSA-110380(Dissociation of LIG3:XRCC1 complex from the BER site);R-HSA-5649705(PNKP hydrolyzes the terminal 3'Pi at the NEIL1,NEIL2-generated single strand break (SSB));R-HSA-5649723(POLB incorporates a single nucleotide in place of excised AP residue in NEIL1,NEIL2-mediated AP site resolution);R-HSA-5649724(LIG3:XRCC…	7.93	7.71	7.96	6.8	6.81	6.46	5462	6429	6470	5846	5574	5784
ENSG00000005175	chr12	47661249	47706030	-	RPAP3	79657	ENST00000005386;ENST00000548211;ENST00000380650;ENST00000548296;ENST00000547706;ENST00000551293	GO:0005515(protein binding);GO:0005829(cytosol);GO:0050821(protein stabilization);GO:0097255(R2TP complex);GO:0101031(chaperone complex);GO:1990062(RPAP3/R2TP/prefoldin-like complex);GO:1990062(RPAP3/R2TP/prefoldin-like complex)	NA	NA	NA	RNA polymerase II associated protein 3 [Source:HGNC Symbol;Acc:HGNC:26151]	protein_coding;processed_transcript;retained_intron	NA	NA	9.9	9.12	10.32	15.49	6.68	14	2830	3151	3478	5521	2265	5200
ENSG00000005187	chr16	20610243	20797581	+	ACSM3	6296	ENST00000568235;ENST00000501740;ENST00000564701;ENST00000289416;ENST00000440284;ENST00000561795;ENST00000562251;ENST00000563914;ENST00000567387;ENST00000561499;ENST00000567711;ENST00000567006	GO:0000166(nucleotide binding);GO:0004321(fatty-acyl-CoA synthase activity);GO:0005515(protein binding);GO:0005524(ATP binding);GO:0005739(mitochondrion);GO:0005759(mitochondrial matrix);GO:0006629(lipid metabolic process);GO:0006631(fatty acid metabolic process);GO:0006633(fatty acid biosynthetic process);GO:0006637(acyl-CoA metabolic process);GO:0008217(regulation of blood pressure);GO:0015645(…	00650(Butanoate metabolism);01100(Metabolic pathways);01100(Metabolic pathways)	K01896	EC:6.2.1.2	acyl-CoA synthetase medium chain family member 3 [Source:HGNC Symbol;Acc:HGNC:10522]	protein_coding;processed_transcript;retained_intron	DOID:0014667(disease_of_metabolism);DOID:0050828(artery_disease);DOID:0060158(acquired_metabolic_disease);DOID:10763(hypertension);DOID:10952(nephritis);DOID:1287(cardiovascular_system_disease);DOID:178(vascular_disease);DOID:18(urinary_system_disease);DOID:2921(glomerulonephritis);DOID:2986(IgA_glomerulonephritis);DOID:374(nutrition_disease);DOID:4(disease);DOID:557(kidney_disease);DOID:654(over…	R-HSA-8875013(ACSM3,ACSM6 ligate CoA to BUT)	0.48	0.59	0.45	0.52	0.26	0.44	193	285	217	267	127	233
ENSG00000005189	chr16	20806429	20849665	+	REXO5	81691	ENST00000568894;ENST00000568046;ENST00000566993;ENST00000348433;ENST00000568501;ENST00000261377;ENST00000566276;ENST00000568476;ENST00000565340;ENST00000568647;ENST00000566518;ENST00000564274;ENST00000563068;ENST00000567297;ENST00000563617;ENST00000564200;ENST00000563045;ENST00000561474;ENST00000568334	GO:0003676(nucleic acid binding);GO:0003723(RNA binding);GO:0004518(nuclease activity);GO:0004527(exonuclease activity);GO:0005634(nucleus);GO:0005730(nucleolus);GO:0016787(hydrolase activity);GO:0070062(extracellular exosome);GO:0090305(nucleic acid phosphodiester bond hydrolysis);GO:0090305(nucleic acid phosphodiester bond hydrolysis)	03008(Ribosome biogenesis in eukaryotes);03008(Ribosome biogenesis in eukaryotes)	NA	NA	RNA exonuclease 5 [Source:HGNC Symbol;Acc:HGNC:24661]	protein_coding;nonsense_mediated_decay;processed_transcript;retained_intron	NA	NA	2.22	2.55	3.76	3.81	3.74	4.26	491	684	980	1047	983	1223
ENSG00000005194	chr16	57428187	57447420	-	CIAPIN1	57019	ENST00000394391;ENST00000567518;ENST00000569370;ENST00000568940;ENST00000569979;ENST00000570000;ENST00000564885;ENST00000567751;ENST00000565786;ENST00000569246;ENST00000565368;ENST00000563561;ENST00000566284;ENST00000563341	GO:0005515(protein binding);GO:0005634(nucleus);GO:0005654(nucleoplasm);GO:0005730(nucleolus);GO:0005737(cytoplasm);GO:0005739(mitochondrion);GO:0005758(mitochondrial intermembrane space);GO:0006915(apoptotic process);GO:0008168(methyltransferase activity);GO:0009055(electron transfer activity);GO:0016226(iron-sulfur cluster assembly);GO:0022900(electron transport chain);GO:0030097(hemopoiesis);G…	NA	NA	NA	cytokine induced apoptosis inhibitor 1 [Source:HGNC Symbol;Acc:HGNC:28050]	protein_coding;nonsense_mediated_decay;retained_intron;processed_transcript	DOID:0050686(organ_system_cancer);DOID:0060083(immune_system_cancer);DOID:10534(stomach_cancer);DOID:1240(leukemia);DOID:14566(disease_of_cellular_proliferation);DOID:162(cancer);DOID:2531(hematologic_cancer);DOID:3119(gastrointestinal_system_cancer);DOID:3571(liver_cancer);DOID:4(disease);DOID:684(hepatocellular_carcinoma);DOID:686(liver_carcinoma)	R-HSA-2564824(NADPH reduces NDOR1:CIAPIN1);R-HSA-2564826(4Fe-4S cluster assembles on NUBP2:NUBP1 scaffold)	11.15	11.6	13.41	24.28	33.21	24.38	2018	2537	2862	5476	7120	5731
ENSG00000005206	chr19	2328615	2353933	+	SPPL2B	56928	ENST00000585725;ENST00000586332;ENST00000621568;ENST00000614794;ENST00000613503;ENST00000610743;ENST00000618220;ENST00000586111;ENST00000587851;ENST00000593243;ENST00000622308;ENST00000612623;ENST00000614784;ENST00000589515	GO:0000139(Golgi membrane);GO:0004190(aspartic-type endopeptidase activity);GO:0005515(protein binding);GO:0005654(nucleoplasm);GO:0005764(lysosome);GO:0005765(lysosomal membrane);GO:0005768(endosome);GO:0005794(Golgi apparatus);GO:0005813(centrosome);GO:0005886(plasma membrane);GO:0006508(proteolysis);GO:0006509(membrane protein ectodomain proteolysis);GO:0008233(peptidase activity);GO:0010008(e…	NA	NA	NA	signal peptide peptidase like 2B [Source:HGNC Symbol;Acc:HGNC:30627]	processed_transcript;nonsense_mediated_decay;protein_coding;retained_intron	NA	R-HSA-8863101(SPPL2a/b cleaves TNF(1-76))	5.33	5.61	6.93	7.87	7.45	7.08	2116	2692	3245	3894	3508	3653
ENSG00000005238	chr9	35104112	35115862	-	FAM214B	80256	ENST00000378566;ENST00000322813;ENST00000603301;ENST00000488109;ENST00000605244;ENST00000378561;ENST00000378557;ENST00000605104;ENST00000605392	GO:0005515(protein binding);GO:0005634(nucleus);GO:0005634(nucleus)	NA	NA	NA	family with sequence similarity 214 member B [Source:HGNC Symbol;Acc:HGNC:25666]	protein_coding;processed_transcript	NA	NA	0.63	0.93	0.83	0.58	0.78	0.75	217	385	337	247	318	336
ENSG00000005243	chr17	48026167	48038030	-	COPZ2	51226	ENST00000580409;ENST00000583414;ENST00000581637;ENST00000621465;ENST00000585182;ENST00000584955;ENST00000612370;ENST00000579263	GO:0000139(Golgi membrane);GO:0005737(cytoplasm);GO:0005789(endoplasmic reticulum membrane);GO:0005794(Golgi apparatus);GO:0005801(cis-Golgi network);GO:0005829(cytosol);GO:0006886(intracellular protein transport);GO:0006890(retrograde vesicle-mediated transport, Golgi to endoplasmic reticulum);GO:0006891(intra-Golgi vesicle-mediated transport);GO:0015031(protein transport);GO:0016020(membrane);G…	NA	NA	NA	COPI coat complex subunit zeta 2 [Source:HGNC Symbol;Acc:HGNC:19356]	retained_intron;nonsense_mediated_decay;protein_coding;processed_transcript	NA	R-HSA-6807872(Active ARF recruits coatomer);R-HSA-6807875(ARFGAP, cargo, v-SNAREs and p24 proteins bind nascent COPI complex);R-HSA-6807877(ARFGAPs stimulate ARF GTPase activity);R-HSA-6809003(ERGIC-to-Golgi vesicles bind dynein:dynactin );R-HSA-6809006(Vesicle is tethered through binding GOLGA2:GORASP1, GOLGB1 and the COG complex);R-HSA-6809010(COPI vesicle uncoating);R-HSA-6809011(cis-Golgi t-S…	0.07	0.17	0.29	0.5	0.64	0.3	8	21	37	64	78	40
ENSG00000005249	chr7	107044705	107161811	+	PRKAR2B	5577	ENST00000265717;ENST00000488792	GO:0000166(nucleotide binding);GO:0001932(regulation of protein phosphorylation);GO:0004862(cAMP-dependent protein kinase inhibitor activity);GO:0005515(protein binding);GO:0005737(cytoplasm);GO:0005813(centrosome);GO:0005829(cytosol);GO:0005886(plasma membrane);GO:0005952(cAMP-dependent protein kinase complex);GO:0006631(fatty acid metabolic process);GO:0007612(learning);GO:0008603(cAMP-dependen…	04910(Insulin signaling pathway);04910(Insulin signaling pathway)	NA	NA	protein kinase cAMP-dependent type II regulatory subunit beta [Source:HGNC Symbol;Acc:HGNC:9392]	protein_coding;processed_transcript	DOID:11612(polycystic_ovary_syndrome);DOID:225(syndrome);DOID:4(disease)	R-HSA-111925(cAMP induces dissociation of inactive PKA tetramers);R-HSA-2574840(AJUBA facilitates AURKA autophosphorylation);R-HSA-2574845(AJUBA binds centrosome-associated AURKA);R-HSA-3000310(AURKA phosphorylates PLK1);R-HSA-3000319(BORA binds PLK1 and AURKA);R-HSA-380272(Plk1-mediated phosphorylation of Nlp);R-HSA-380283(Recruitment of additional gamma tubulin/ gamma TuRC to the centrosome);R-…	9.94	8.45	9.02	5.47	5.8	6.41	2262	2326	2421	1553	1565	1896
ENSG00000005302	X	11758159	11775772	+	MSL3	10943	ENST00000361672;ENST00000337339;ENST00000647869;ENST00000649988;ENST00000312196;ENST00000647701;ENST00000648889;ENST00000647857;ENST00000468149;ENST00000648918;ENST00000649130;ENST00000398527;ENST00000648120;ENST00000473380;ENST00000649078;ENST00000649602;ENST00000649308;ENST00000650215;ENST00000649685;ENST00000649684;ENST00000649649;ENST00000380693;ENST00000478462;ENST00000380692;ENST00000648207…	GO:0000123(histone acetyltransferase complex);GO:0003677(DNA binding);GO:0005515(protein binding);GO:0005634(nucleus);GO:0005654(nucleoplasm);GO:0006325(chromatin organization);GO:0006355(regulation of DNA-templated transcription);GO:0016573(histone acetylation);GO:0016575(histone deacetylation);GO:0035064(methylated histone binding);GO:0035267(NuA4 histone acetyltransferase complex);GO:0043967(h…	NA	NA	NA	MSL complex subunit 3 [Source:HGNC Symbol;Acc:HGNC:7370]	protein_coding;retained_intron;nonsense_mediated_decay	NA	R-HSA-3321883(MSL acetylates histone H4)	2.3	2.55	2.48	2.51	1.64	2.56	1212	1620	1539	1641	1023	1749
ENSG00000005339	chr16	3725054	3880713	-	CREBBP	1387	ENST00000262367;ENST00000382070;ENST00000571763;ENST00000576720;ENST00000570939;ENST00000574740;ENST00000573517;ENST00000572569;ENST00000635919;ENST00000638158;ENST00000573672;ENST00000571826;ENST00000572134;ENST00000575237;ENST00000634839;ENST00000636002;ENST00000635753	GO:0000122(negative regulation of transcription by RNA polymerase II);GO:0000123(histone acetyltransferase complex);GO:0000785(chromatin);GO:0001223(transcription coactivator binding);GO:0001666(response to hypoxia);GO:0002039(p53 binding);GO:0002223(stimulatory C-type lectin receptor signaling pathway);GO:0003682(chromatin binding);GO:0003684(damaged DNA binding);GO:0003712(transcription coregul…	04024(cAMP signaling pathway);04066(HIF-1 signaling pathway);04068(FoxO signaling pathway);04110(Cell cycle);04310(Wnt signaling pathway);04330(Notch signaling pathway);04350(TGF-beta signaling pathway);04520(Adherens junction);04630(JAK-STAT signaling pathway);04720(Long-term potentiation);04916(Melanogenesis);04919(Thyroid hormone signaling pathway);04922(Glucagon signaling pathway);04935(Growt…	K04498	EC:2.3.1.48	CREB binding protein [Source:HGNC Symbol;Acc:HGNC:2348]	protein_coding;retained_intron;processed_transcript	DOID:0050117(disease_by_infectious_agent);DOID:0050177(monogenic_disease);DOID:0050686(organ_system_cancer);DOID:0050687(cell_type_cancer);DOID:0050736(autosomal_dominant_disease);DOID:0050739(autosomal_genetic_disease);DOID:0060083(immune_system_cancer);DOID:0080001(bone_disease);DOID:0080008(ischemic_bone_disease);DOID:10159(osteonecrosis);DOID:10554(meningoencephalitis);DOID:1240(leukemia);DOI…	R-HSA-1028812(Expression of interferon-beta);R-HSA-1028815(p-T,4S-IRF3:p-T,4S-IRF3:CREBBP, EP300 binds promoters of Interferon-beta);R-HSA-1028817(CREBBP, EP300 binds p-T,4S-IRF3:p-T,4S-IRF3);R-HSA-1028819(VAF/pIRF7:CBP/p300 binds the promoters of type-I IFN genes);R-HSA-1028820(Formation of VAF (virus-activated factor) complex);R-HSA-1183003(Expression of Leptin);R-HSA-1183058(Expression of Adip…	4.67	4.66	5.24	10.23	8.66	9.36	3860	4668	5114	10545	8496	10060
ENSG00000005379	chr17	58301228	58328795	-	TSPOAP1	9256	ENST00000581692;ENST00000343736;ENST00000585149	GO:0005515(protein binding);GO:0005737(cytoplasm);GO:0005739(mitochondrion);GO:0005829(cytosol);GO:0008150(biological_process);GO:0030156(benzodiazepine receptor binding);GO:0044305(calyx of Held);GO:0098978(glutamatergic synapse);GO:0099509(regulation of presynaptic cytosolic calcium ion concentration);GO:0099626(voltage-gated calcium channel activity involved in regulation of presynaptic cytoso…	NA	NA	NA	TSPO associated protein 1 [Source:HGNC Symbol;Acc:HGNC:16831]	retained_intron;protein_coding	NA	R-HSA-210426(Glutamate synaptic vesicle docking and priming);R-HSA-210430(Release of L-Glutamate at the synapse);R-HSA-372505(Acetylcholine synaptic vesicle docking and priming);R-HSA-372529(Release of acetylcholine at the synapse);R-HSA-374899(Release of noradrenaline at the synapse);R-HSA-374922(Noradrenalin synaptic vesicle docking and priming);R-HSA-380574(Dopamine synaptic vesicle docking an…	0.04	0.02	0.05	0.01	0.02	0.05	24	14	40	12	16	38
ENSG00000005381	chr17	58269855	58280935	-	MPO	4353	ENST00000225275;ENST00000699292;ENST00000581022	GO:0001878(response to yeast);GO:0002149(hypochlorous acid biosynthetic process);GO:0002679(respiratory burst involved in defense response);GO:0003682(chromatin binding);GO:0004601(peroxidase activity);GO:0005515(protein binding);GO:0005576(extracellular region);GO:0005615(extracellular space);GO:0005634(nucleus);GO:0005654(nucleoplasm);GO:0005764(lysosome);GO:0006952(defense response);GO:0006979…	00983(Drug metabolism - other enzymes);04145(Phagosome);05202(Transcriptional misregulation in cancer);05221(Acute myeloid leukemia);05221(Acute myeloid leukemia)	K10789	EC:1.11.2.2	myeloperoxidase [Source:HGNC Symbol;Acc:HGNC:7218]	protein_coding;retained_intron	DOID:0014667(disease_of_metabolism);DOID:0050013(carbohydrate_metabolism_disease);DOID:0050032(mineral_metabolism_disease);DOID:0050177(monogenic_disease);DOID:0050615(respiratory_system_cancer);DOID:0050621(respiratory_system_benign_neoplasm);DOID:0050686(organ_system_cancer);DOID:0050687(cell_type_cancer);DOID:0050737(autosomal_recessive_disease);DOID:0050739(autosomal_genetic_disease);DOID:005…	R-HSA-6789031(Membrane-bound myeloperoxidase (MPO) produces hypochlorous acid (HOCl));R-HSA-6789126(Myeloperoxidase (MPO) produces hypochlorous acid (HOCl));R-HSA-6789136(Myeloperoxidase (MPO) binds to the bacterial cell surface);R-HSA-6798751(Exocytosis of azurophil granule lumen proteins);R-HSA-8933635(Myeloperoxidase (MPO) catalyzes oxidation of nitrite to nitrogen dioxide)	0.02	0.01	0	0	0.01	0	4	4	0	0	5	0
ENSG00000005421	chr7	95297676	95324532	-	PON1	5444	ENST00000222381;ENST00000462594	GO:0004063(aryldialkylphosphatase activity);GO:0004064(arylesterase activity);GO:0005509(calcium ion binding);GO:0005543(phospholipid binding);GO:0005576(extracellular region);GO:0005615(extracellular space);GO:0006629(lipid metabolic process);GO:0008203(cholesterol metabolic process);GO:0009636(response to toxic substance);GO:0010875(positive regulation of cholesterol efflux);GO:0016787(hydrolas…	NA	K01045	EC:3.1.1.2;EC:3.1.8.1	paraoxonase 1 [Source:HGNC Symbol;Acc:HGNC:9204]	protein_coding;retained_intron	DOID:0014667(disease_of_metabolism);DOID:0050013(carbohydrate_metabolism_disease);DOID:0050117(disease_by_infectious_agent);DOID:0050155(sensory_system_disease);DOID:0050686(organ_system_cancer);DOID:0050828(artery_disease);DOID:0060031(autoimmune_disease_of_gastrointestinal_tract);DOID:0060037(developmental_disorder_of_mental_health);DOID:0060040(pervasive_developmental_disorder);DOID:0060041(au…	R-HSA-8932633(PON1,2,3:Ca2+ dimers hydrolyse 5-HETEL to 5-HETE);R-HSA-9756136(PON1,3 hydrolyse 2-OH-ATVL to 2-OH-ATV);R-HSA-9756150(PON1,3 hydrolyse 4-OH-ATVL to 4-OH-ATV);R-HSA-9756177(PON1,3 hydrolyse ATVL to ATV)	0	0	0	0	0.02	0.03	0	0	0	0	4	6
ENSG00000005436	chr2	75652000	75710899	-	GCFC2	6936	ENST00000470285;ENST00000321027;ENST00000470197;ENST00000541687;ENST00000409857;ENST00000427862;ENST00000472230;ENST00000486016;ENST00000442309;ENST00000470503	GO:0000245(spliceosomal complex assembly);GO:0000390(spliceosomal complex disassembly);GO:0000398(mRNA splicing, via spliceosome);GO:0003677(DNA binding);GO:0005515(protein binding);GO:0005634(nucleus);GO:0005654(nucleoplasm);GO:0005730(nucleolus);GO:0005829(cytosol);GO:0006355(regulation of DNA-templated transcription);GO:0006397(mRNA processing);GO:0008380(RNA splicing);GO:0045892(negative regu…	NA	NA	NA	GC-rich sequence DNA-binding factor 2 [Source:HGNC Symbol;Acc:HGNC:1317]	nonsense_mediated_decay;protein_coding;retained_intron	DOID:0060037(developmental_disorder_of_mental_health);DOID:0060038(specific_developmental_disorder);DOID:13365(reading_disorder);DOID:150(disease_of_mental_health);DOID:4428(dyslexia);DOID:4(disease);DOID:8927(learning_disability)	R-HSA-72160(Cleavage at the 3'-Splice Site and Exon Ligation)	4.84	4.62	5.55	6.42	4.05	6.68	1414	1633	1915	2338	1403	2535
ENSG00000005448	chr2	74421678	74425755	+	WDR54	84058	ENST00000461531;ENST00000409791;ENST00000475328;ENST00000469932;ENST00000493982;ENST00000348227;ENST00000465134;ENST00000480089;ENST00000482880;ENST00000468778;ENST00000469321;ENST00000482605	GO:0002091(negative regulation of receptor internalization);GO:0005515(protein binding);GO:0031982(vesicle);GO:0042058(regulation of epidermal growth factor receptor signaling pathway);GO:0042803(protein homodimerization activity);GO:0043408(regulation of MAPK cascade);GO:0043408(regulation of MAPK cascade)	NA	NA	NA	WD repeat domain 54 [Source:HGNC Symbol;Acc:HGNC:25770]	processed_transcript;protein_coding;retained_intron	NA	NA	6.22	7.33	7.98	7.06	8.97	7.84	952	1355	1439	1346	1626	1556
ENSG00000005469	chr7	87345664	87399794	+	CROT	54677	ENST00000331536;ENST00000419147;ENST00000412227;ENST00000442291;ENST00000488850;ENST00000469785;ENST00000479014	GO:0005515(protein binding);GO:0005777(peroxisome);GO:0005782(peroxisomal matrix);GO:0005829(cytosol);GO:0006091(generation of precursor metabolites and energy);GO:0006629(lipid metabolic process);GO:0006631(fatty acid metabolic process);GO:0006635(fatty acid beta-oxidation);GO:0008458(carnitine O-octanoyltransferase activity);GO:0009437(carnitine metabolic process);GO:0015908(fatty acid transpor…	04146(Peroxisome);04146(Peroxisome)	K05940	EC:2.3.1.137	carnitine O-octanoyltransferase [Source:HGNC Symbol;Acc:HGNC:2366]	protein_coding;retained_intron	NA	R-HSA-390281(4,8-dimethylnonanoyl-CoA + carnitine => 4,8-dimethylnonanoylcarnitine + CoASH);R-HSA-9033233(PEX5S,L binds cargo proteins containing PTS1);R-HSA-9033235(Cargo of PEX5S,L translocates from the cytosol to the peroxisomal matrix);R-HSA-9033236(PEX5S,L:Cargo binds PEX13:PEX14:PEX2:PEX10:PEX12 (Docking and Translocation Module))	1.64	1.66	2.44	4.28	3.02	4.21	439	537	771	1425	957	1464
ENSG00000005471	chr7	87401696	87480435	-	ABCB4	5244	ENST00000649586;ENST00000467079;ENST00000473795;ENST00000417608	GO:0000166(nucleotide binding);GO:0005515(protein binding);GO:0005524(ATP binding);GO:0005548(phospholipid transporter activity);GO:0005654(nucleoplasm);GO:0005737(cytoplasm);GO:0005829(cytosol);GO:0005886(plasma membrane);GO:0005887(integral component of plasma membrane);GO:0005925(focal adhesion);GO:0006629(lipid metabolic process);GO:0006869(lipid transport);GO:0015629(actin cytoskeleton);GO:0…	02010(ABC transporters);04976(Bile secretion);04976(Bile secretion)	K05659	EC:7.6.2.2	ATP binding cassette subfamily B member 4 [Source:HGNC Symbol;Acc:HGNC:45]	protein_coding;retained_intron	DOID:0050177(monogenic_disease);DOID:0050686(organ_system_cancer);DOID:0050737(autosomal_recessive_disease);DOID:0050739(autosomal_genetic_disease);DOID:0060049(autoimmune_disease_of_urogenital_tract);DOID:0060056(hypersensitivity_reaction_disease);DOID:10211(cholelithiasis);DOID:120(female_reproductive_organ_cancer);DOID:12236(primary_biliary_cirrhosis);DOID:13580(cholestasis);DOID:14268(scleros…	R-HSA-1989762(Expression of ABCB4);R-HSA-5678706(ABCB4 transports PC from plasma membrane to extracellular region);R-HSA-5678749(Defective ABCB4 does not transport PC from plasma membrane to extracellular region)	0.1	0.03	0.04	0.08	0.03	0.1	41	16	20	41	14	53
ENSG00000005483	chr7	104940943	105115019	+	KMT2E	55904	ENST00000653259;ENST00000671314;ENST00000257745;ENST00000479838;ENST00000700500;ENST00000478990;ENST00000311117;ENST00000474203;ENST00000495267;ENST00000476671;ENST00000478079;ENST00000667857;ENST00000482560;ENST00000700336;ENST00000485619;ENST00000468607;ENST00000496191	GO:0000785(chromatin);GO:0000791(euchromatin);GO:0002446(neutrophil mediated immunity);GO:0005515(protein binding);GO:0005634(nucleus);GO:0005654(nucleoplasm);GO:0005694(chromosome);GO:0005737(cytoplasm);GO:0005815(microtubule organizing center);GO:0005856(cytoskeleton);GO:0005886(plasma membrane);GO:0006306(DNA methylation);GO:0006325(chromatin organization);GO:0007049(cell cycle);GO:0016020(mem…	00310(Lysine degradation);01100(Metabolic pathways);01100(Metabolic pathways)	K09189	EC:2.1.1.354	lysine methyltransferase 2E (inactive) [Source:HGNC Symbol;Acc:HGNC:18541]	retained_intron;nonsense_mediated_decay;protein_coding;processed_transcript	NA	R-HSA-5159245(SETD3, SETD7 (KMT7), WHSC1L1 (KMT3F), Core MLL complex methylate lysine-5 of histone H3 (H3K4));R-HSA-5244692(Core MLL complex, SMYD3, PRDM9 methylate dimethyl-lysine-5 of histone H3 (H3K4));R-HSA-5637686(WHSC1L1 (KMT3F), Core MLL complex, SMYD3 (KMT3E) methylate methyl-lysine-5 of histone H3 (H3K4));R-HSA-8935731(ITGA2B gene transcription is stimulated by the complex of RUNX1, GATA…	2.72	2.49	3.44	4.12	1.91	3.99	1996	2211	2976	3768	1664	3803
ENSG00000005486	chr7	75842602	75888921	+	RHBDD2	57414	ENST00000318622;ENST00000454791;ENST00000006777;ENST00000476218;ENST00000468304;ENST00000428119;ENST00000467406	GO:0000139(Golgi membrane);GO:0000839(Hrd1p ubiquitin ligase ERAD-L complex);GO:0004252(serine-type endopeptidase activity);GO:0005515(protein binding);GO:0005654(nucleoplasm);GO:0005794(Golgi apparatus);GO:0016020(membrane);GO:0016021(integral component of membrane);GO:0030176(integral component of endoplasmic reticulum membrane);GO:0030433(ubiquitin-dependent ERAD pathway);GO:0030968(endoplasmi…	NA	NA	NA	rhomboid domain containing 2 [Source:HGNC Symbol;Acc:HGNC:23082]	protein_coding;nonsense_mediated_decay;processed_transcript	NA	NA	12.57	12.4	12.56	20.71	23.94	18.49	1604	1916	1892	3297	3627	3070
ENSG00000005513	chr16	981770	986979	+	SOX8	30812	ENST00000293894;ENST00000566034	GO:0000122(negative regulation of transcription by RNA polymerase II);GO:0000785(chromatin);GO:0000978(RNA polymerase II cis-regulatory region sequence-specific DNA binding);GO:0000981(DNA-binding transcription factor activity, RNA polymerase II-specific);GO:0000987(cis-regulatory region sequence-specific DNA binding);GO:0001649(osteoblast differentiation);GO:0001701(in utero embryonic developmen…	NA	NA	NA	SRY-box transcription factor 8 [Source:HGNC Symbol;Acc:HGNC:11203]	protein_coding;retained_intron	NA	NA	0.31	0.46	0.53	0.22	0.38	0.26	74	133	150	68	109	83
ENSG00000005700	chr6	82169986	82247754	-	IBTK	25998	ENST00000505222;ENST00000306270;ENST00000508381;ENST00000445419;ENST00000610980;ENST00000503400;ENST00000503631;ENST00000510291;ENST00000471036;ENST00000369751	GO:0001933(negative regulation of protein phosphorylation);GO:0005515(protein binding);GO:0005634(nucleus);GO:0005654(nucleoplasm);GO:0005737(cytoplasm);GO:0016020(membrane);GO:0019901(protein kinase binding);GO:0030292(protein tyrosine kinase inhibitor activity);GO:0051209(release of sequestered calcium ion into cytosol);GO:0061099(negative regulation of protein tyrosine kinase activity);GO:0061…	NA	NA	NA	inhibitor of Bruton tyrosine kinase [Source:HGNC Symbol;Acc:HGNC:17853]	retained_intron;protein_coding;nonsense_mediated_decay	NA	NA	9.98	9.66	10.96	8.09	3.95	7.67	4649	5438	6021	4698	2185	4643
ENSG00000005801	chr11	3339261	3379222	-	ZNF195	7748	ENST00000528796;ENST00000354599;ENST00000399602;ENST00000343338;ENST00000620374;ENST00000649622;ENST00000429541;ENST00000005082;ENST00000526601;ENST00000438262;ENST00000528410;ENST00000528218;ENST00000529789;ENST00000525313;ENST00000533036;ENST00000529228;ENST00000526598;ENST00000528636;ENST00000427810;ENST00000534569;ENST00000524857;ENST00000618467;ENST00000526501;ENST00000532539;ENST00000529085…	GO:0000978(RNA polymerase II cis-regulatory region sequence-specific DNA binding);GO:0000981(DNA-binding transcription factor activity, RNA polymerase II-specific);GO:0003677(DNA binding);GO:0005634(nucleus);GO:0006355(regulation of DNA-templated transcription);GO:0006357(regulation of transcription by RNA polymerase II);GO:0008270(zinc ion binding);GO:0046872(metal ion binding);GO:0046872(metal …	05168(Herpes simplex virus 1 infection);05168(Herpes simplex virus 1 infection)	NA	NA	zinc finger protein 195 [Source:HGNC Symbol;Acc:HGNC:12986]	protein_coding;retained_intron;nonsense_mediated_decay;processed_transcript	NA	R-HSA-975040(KRAB-ZNF / KAP Interaction)	1.66	1.65	1.83	3.38	1.78	3.45	1042	1256	1358	2645	1324	2812
ENSG00000005810	chr13	77042474	77327094	-	MYCBP2	23077	ENST00000695078;ENST00000682321;ENST00000683823;ENST00000684354;ENST00000695079;ENST00000357337;ENST00000544440;ENST00000683697;ENST00000695080;ENST00000695082;ENST00000695083;ENST00000429715;ENST00000695084;ENST00000695085;ENST00000695086;ENST00000695087;ENST00000485061;ENST00000695088;ENST00000466564;ENST00000486679;ENST00000695089;ENST00000695090;ENST00000695091;ENST00000695092;ENST00000695094…	GO:0005085(guanyl-nucleotide exchange factor activity);GO:0005515(protein binding);GO:0005634(nucleus);GO:0005654(nucleoplasm);GO:0005737(cytoplasm);GO:0005829(cytosol);GO:0005856(cytoskeleton);GO:0008045(motor neuron axon guidance);GO:0008270(zinc ion binding);GO:0015630(microtubule cytoskeleton);GO:0016020(membrane);GO:0016567(protein ubiquitination);GO:0016740(transferase activity);GO:0019222(…	NA	K10693	EC:2.3.2.33	MYC binding protein 2 [Source:HGNC Symbol;Acc:HGNC:23386]	retained_intron;protein_coding;processed_transcript	NA	NA	2.09	1.81	2.45	2.41	0.78	1.95	3822	3992	5281	5482	1688	4637
ENSG00000005812	chr13	76992598	77027195	-	FBXL3	26224	ENST00000485797;ENST00000477982;ENST00000355619;ENST00000417323;ENST00000470210	GO:0000086(G2/M transition of mitotic cell cycle);GO:0000151(ubiquitin ligase complex);GO:0004842(ubiquitin-protein transferase activity);GO:0005515(protein binding);GO:0005634(nucleus);GO:0005737(cytoplasm);GO:0005829(cytosol);GO:0016567(protein ubiquitination);GO:0016604(nuclear body);GO:0019005(SCF ubiquitin ligase complex);GO:0031146(SCF-dependent proteasomal ubiquitin-dependent protein catab…	04710(Circadian rhythm);04710(Circadian rhythm)	NA	NA	F-box and leucine rich repeat protein 3 [Source:HGNC Symbol;Acc:HGNC:13599]	processed_transcript;protein_coding	NA	R-HSA-390470(Association of CCT/TriC with other substrates during biosynthesis (unknown chaperone));R-HSA-400272(FBXL3 binds phosphorylated CRY proteins);R-HSA-400282(CRY proteins are ubiquitinylated);R-HSA-8952618(AcM-UBE2M transfers NEDD8 to CRL1 E3 ubiquitin ligase complex);R-HSA-8952620(NEDD8:AcM-UBE2M binds CRL1 E3 ubiquitin ligase complex);R-HSA-8955241(CAND1 binds cytosolic CRL E3 ubiquiti…	4.09	3.96	4.36	5.3	4.39	5.12	1548	1811	1944	2499	1972	2515
ENSG00000005844	chr16	30472658	30523567	+	ITGAL	3683	ENST00000678203;ENST00000356798;ENST00000569725;ENST00000676652;ENST00000566149;ENST00000564935;ENST00000568987;ENST00000562020;ENST00000678574;ENST00000564632	GO:0002291(T cell activation via T cell receptor contact with antigen bound to MHC molecule on antigen presenting cell);GO:0005178(integrin binding);GO:0005515(protein binding);GO:0005886(plasma membrane);GO:0006909(phagocytosis);GO:0006954(inflammatory response);GO:0007155(cell adhesion);GO:0007157(heterophilic cell-cell adhesion via plasma membrane cell adhesion molecules);GO:0007159(leukocyte …	04015(Rap1 signaling pathway);04514(Cell adhesion molecules);04650(Natural killer cell mediated cytotoxicity);04670(Leukocyte transendothelial migration);04810(Regulation of actin cytoskeleton);05144(Malaria);05150(Staphylococcus aureus infection);05166(Human T-cell leukemia virus 1 infection);05169(Epstein-Barr virus infection);05323(Rheumatoid arthritis);05416(Viral myocarditis);05416(Viral myo…	NA	NA	integrin subunit alpha L [Source:HGNC Symbol;Acc:HGNC:6148]	nonsense_mediated_decay;protein_coding;retained_intron;processed_transcript	DOID:0014667(disease_of_metabolism);DOID:0050013(carbohydrate_metabolism_disease);DOID:0050117(disease_by_infectious_agent);DOID:0050161(lower_respiratory_tract_disease);DOID:0050177(monogenic_disease);DOID:0050338(primary_bacterial_infectious_disease);DOID:0050589(inflammatory_bowel_disease);DOID:0050686(organ_system_cancer);DOID:0050737(autosomal_recessive_disease);DOID:0050739(autosomal_geneti…	R-HSA-199050(ICAM1-5 bind Integrin alphaLbeta2 (LFA-1));R-HSA-202718(Integrin alphaLbeta2 (LFA-1) binds F11R (JAM-A));R-HSA-6799350(Exocytosis of specific granule membrane proteins);R-HSA-8949343(ITGAL gene,(ITGA4 gene) expression is stimulated by RUNX3:CBFB)	0.27	0.24	0.24	0.03	0	0.15	147	161	152	19	0	105
ENSG00000005882	chr17	50094737	50112152	+	PDK2	5164	ENST00000503614;ENST00000503176;ENST00000508960;ENST00000505897;ENST00000614357;ENST00000511026;ENST00000515040;ENST00000506242;ENST00000503076;ENST00000512204;ENST00000506647	GO:0000166(nucleotide binding);GO:0004672(protein kinase activity);GO:0004740(pyruvate dehydrogenase (acetyl-transferring) kinase activity);GO:0005515(protein binding);GO:0005524(ATP binding);GO:0005654(nucleoplasm);GO:0005739(mitochondrion);GO:0005759(mitochondrial matrix);GO:0005829(cytosol);GO:0005967(mitochondrial pyruvate dehydrogenase complex);GO:0005975(carbohydrate metabolic process);GO:0…	NA	K00898	EC:2.7.11.2	pyruvate dehydrogenase kinase 2 [Source:HGNC Symbol;Acc:HGNC:8810]	protein_coding;retained_intron;processed_transcript	NA	R-HSA-203946(PDK isoforms phosphorylate lipo-PDH);R-HSA-9011543(DCA binds PDK2)	5.73	7.02	7.96	5.57	8.4	6.03	1676	2485	2749	2033	2917	2294
ENSG00000005884	chr17	50055968	50090480	+	ITGA3	3675	ENST00000506401;ENST00000505306;ENST00000320031;ENST00000508100;ENST00000570989;ENST00000512553;ENST00000505552;ENST00000510809;ENST00000505612;ENST00000507771;ENST00000515147;ENST00000504417;ENST00000506437;ENST00000514834	GO:0001764(neuron migration);GO:0001968(fibronectin binding);GO:0002020(protease binding);GO:0005178(integrin binding);GO:0005515(protein binding);GO:0005518(collagen binding);GO:0005886(plasma membrane);GO:0005925(focal adhesion);GO:0007155(cell adhesion);GO:0007160(cell-matrix adhesion);GO:0007229(integrin-mediated signaling pathway);GO:0007266(Rho protein signal transduction);GO:0007507(heart …	04151(PI3K-Akt signaling pathway);04510(Focal adhesion);04512(ECM-receptor interaction);04640(Hematopoietic cell lineage);04810(Regulation of actin cytoskeleton);05165(Human papillomavirus infection);05200(Pathways in cancer);05222(Small cell lung cancer);05410(Hypertrophic cardiomyopathy);05412(Arrhythmogenic right ventricular cardiomyopathy);05414(Dilated cardiomyopathy);05414(Dilated cardiomyo…	NA	NA	integrin subunit alpha 3 [Source:HGNC Symbol;Acc:HGNC:6139]	nonsense_mediated_decay;retained_intron;protein_coding	DOID:0050686(organ_system_cancer);DOID:0050687(cell_type_cancer);DOID:0060072(benign_neoplasm);DOID:0060084(cell_type_benign_neoplasm);DOID:10534(stomach_cancer);DOID:11054(urinary_bladder_cancer);DOID:14566(disease_of_cellular_proliferation);DOID:162(cancer);DOID:170(endocrine_gland_cancer);DOID:1749(squamous_cell_carcinoma);DOID:1793(pancreatic_cancer);DOID:1909(melanoma);DOID:2645(benign_mesot…	R-HSA-204434(BSG (basigin) binds Integrin alpha3beta1, alpha6beta1);R-HSA-216048(Integrins alpha3beta1, alpha6beta4 bind laminin-332, 511, 521, (211, 221));R-HSA-2467436(AGRN binds Integrins alphaVbeta1 (Other beta1-containing integrins));R-HSA-265429(THBS1 (Thrombospondin-1) binds Integrin alpha3beta1, alpha4beta1);R-HSA-4085083(Tumstatin binds integrin alphaVbeta 3, alpha3beta1);R-HSA-4088264(E…	4.63	4.75	4.93	4.13	4.88	4.09	2427	3012	3048	2700	3037	2789
ENSG00000005889	X	24149173	24216255	+	ZFX	7543	ENST00000497813;ENST00000428571;ENST00000379188;ENST00000304543;ENST00000379177;ENST00000459724;ENST00000480195;ENST00000474385	GO:0000785(chromatin);GO:0000978(RNA polymerase II cis-regulatory region sequence-specific DNA binding);GO:0001228(DNA-binding transcription activator activity, RNA polymerase II-specific);GO:0003677(DNA binding);GO:0005634(nucleus);GO:0005654(nucleoplasm);GO:0005694(chromosome);GO:0005730(nucleolus);GO:0006355(regulation of DNA-templated transcription);GO:0006357(regulation of transcription by R…	NA	NA	NA	zinc finger protein X-linked [Source:HGNC Symbol;Acc:HGNC:12869]	processed_transcript;protein_coding	NA	NA	3.73	3.98	3.58	7.42	3.63	6.55	1800	2328	2042	4470	2079	4108
ENSG00000005893	X	120426148	120469365	-	LAMP2	3920	ENST00000200639;ENST00000434600;ENST00000486593;ENST00000371335	GO:0000421(autophagosome membrane);GO:0005515(protein binding);GO:0005615(extracellular space);GO:0005737(cytoplasm);GO:0005764(lysosome);GO:0005765(lysosomal membrane);GO:0005768(endosome);GO:0005770(late endosome);GO:0005802(trans-Golgi network);GO:0005886(plasma membrane);GO:0006605(protein targeting);GO:0006914(autophagy);GO:0009267(cellular response to starvation);GO:0010008(endosome membran…	04140(Autophagy - animal);04142(Lysosome);04145(Phagosome);05152(Tuberculosis);05152(Tuberculosis)	NA	NA	lysosomal associated membrane protein 2 [Source:HGNC Symbol;Acc:HGNC:6501]	protein_coding;nonsense_mediated_decay	DOID:0050155(sensory_system_disease);DOID:0050686(organ_system_cancer);DOID:0050700(cardiomyopathy);DOID:0060036(intrinsic_cardiomyopathy);DOID:0060083(immune_system_cancer);DOID:0080000(muscular_disease);DOID:10273(heart_conduction_disease);DOID:114(heart_disease);DOID:11984(hypertrophic_cardiomyopathy);DOID:1287(cardiovascular_system_disease);DOID:12930(dilated_cardiomyopathy);DOID:14566(diseas…	R-HSA-481010(Surface deployment of platelet dense granule membrane components);R-HSA-6798739(Exocytosis of azurophil granule membrane proteins);R-HSA-6800426(Exocytosis of ficolin-rich granule membrane proteins);R-HSA-9620197(HSPA8:Substrate binds LAMP2a);R-HSA-9622831(Substrate:LAMP2a binds HSP90);R-HSA-9622840(HSPA8 dissociates from LAMP2A-bound substrate);R-HSA-9624158(Substrate:LAMP2a:HSP90 p…	16.4	16.17	15.78	13.55	10.92	13.36	8227	9818	9345	8481	6503	8724
ENSG00000005961	chr17	44372180	44385809	-	ITGA2B	3674	ENST00000648408;ENST00000262407;ENST00000592462;ENST00000592226;ENST00000591990;ENST00000589645;ENST00000592075;ENST00000592253;ENST00000592944	GO:0001525(angiogenesis);GO:0005178(integrin binding);GO:0005515(protein binding);GO:0005886(plasma membrane);GO:0005925(focal adhesion);GO:0007155(cell adhesion);GO:0007160(cell-matrix adhesion);GO:0007229(integrin-mediated signaling pathway);GO:0008305(integrin complex);GO:0009897(external side of plasma membrane);GO:0009986(cell surface);GO:0016020(membrane);GO:0016021(integral component of me…	04015(Rap1 signaling pathway);04151(PI3K-Akt signaling pathway);04510(Focal adhesion);04512(ECM-receptor interaction);04611(Platelet activation);04640(Hematopoietic cell lineage);04810(Regulation of actin cytoskeleton);05165(Human papillomavirus infection);05200(Pathways in cancer);05222(Small cell lung cancer);05410(Hypertrophic cardiomyopathy);05412(Arrhythmogenic right ventricular cardiomyopat…	NA	NA	integrin subunit alpha 2b [Source:HGNC Symbol;Acc:HGNC:6138]	protein_coding;retained_intron	DOID:0014667(disease_of_metabolism);DOID:0050013(carbohydrate_metabolism_disease);DOID:0050117(disease_by_infectious_agent);DOID:0050177(monogenic_disease);DOID:0050686(organ_system_cancer);DOID:0050737(autosomal_recessive_disease);DOID:0050739(autosomal_genetic_disease);DOID:0050825(endocardium_disease);DOID:0050828(artery_disease);DOID:0060056(hypersensitivity_reaction_disease);DOID:0060083(imm…	R-HSA-114560(Adhesion of integrin alphaIIbbeta3 to fibrin network);R-HSA-216072(Interaction of integrin alphaIIbbeta3 with von Willebrand factor);R-HSA-2426471(VTN binds integrins alphaVbeta1, alphaVbeta3, alpha3beta5, alphaIIBbeta3);R-HSA-349593(Interaction of integrin alphaIIbbeta3 with Fibronectin);R-HSA-349603(Interaction of integrin alphaIIb beta 3 with THBS1 (Thrombospondin-1));R-HSA-354066…	1.33	1.1	1.28	0.53	0.71	0.71	409	407	462	207	259	282
ENSG00000005981	chr7	95478444	95528801	+	ASB4	51666	ENST00000257621;ENST00000325885	GO:0004842(ubiquitin-protein transferase activity);GO:0005515(protein binding);GO:0005829(cytosol);GO:0016567(protein ubiquitination);GO:0019899(enzyme binding);GO:0031462(Cul2-RING ubiquitin ligase complex);GO:0031466(Cul5-RING ubiquitin ligase complex);GO:0031625(ubiquitin protein ligase binding);GO:0035556(intracellular signal transduction);GO:0051865(protein autoubiquitination);GO:0061630(ubi…	NA	NA	NA	ankyrin repeat and SOCS box containing 4 [Source:HGNC Symbol;Acc:HGNC:16009]	processed_transcript;protein_coding	NA	R-HSA-8952039(NEDD8:AcM-UBE2F binds CRL5 E3 ubiquitin ligase complex);R-HSA-8952044(AcM-UBE2F transfers NEDD8 to CRL5 E3 ubiquitin ligase complex);R-HSA-8955241(CAND1 binds cytosolic CRL E3 ubiquitin ligases);R-HSA-8955289(COMMDs displace CAND1 from cytosolic CRL E3 ubiquitin ligase complexes);R-HSA-8956040(COP9 signalosome deneddylates cytosolic CRL E3 ubiquitin ligase complexes);R-HSA-983140(Tr…	0	0.01	0	0	0.02	0	0	3	0	0	7	0
ENSG00000006007	chr16	19501693	19522123	-	GDE1	51573	ENST00000353258;ENST00000564172;ENST00000563645;ENST00000569899;ENST00000569773	GO:0004622(lysophospholipase activity);GO:0005515(protein binding);GO:0005886(plasma membrane);GO:0006580(ethanolamine metabolic process);GO:0006629(lipid metabolic process);GO:0006644(phospholipid metabolic process);GO:0008081(phosphoric diester hydrolase activity);GO:0008889(glycerophosphodiester phosphodiesterase activity);GO:0016020(membrane);GO:0016021(integral component of membrane);GO:0016…	NA	K19179	EC:3.1.4.44	glycerophosphodiester phosphodiesterase 1 [Source:HGNC Symbol;Acc:HGNC:29644]	protein_coding;nonsense_mediated_decay;retained_intron	DOID:0050686(organ_system_cancer);DOID:0060083(immune_system_cancer);DOID:0070004(myeloma);DOID:14566(disease_of_cellular_proliferation);DOID:162(cancer);DOID:2531(hematologic_cancer);DOID:4960(bone_marrow_cancer);DOID:4(disease);DOID:9538(multiple_myeloma)	R-HSA-6813740(GDE1 hydrolyzes GroPIns)	15.8	17.47	16.55	20.26	22.04	19.63	3702	4954	4577	5921	6128	5984
ENSG00000006015	chr19	18588685	18592337	+	REX1BD	55049	ENST00000598375;ENST00000450195;ENST00000600997;ENST00000358607;ENST00000601736;ENST00000597371;ENST00000595490;ENST00000595077	GO:0005515(protein binding);GO:0005515(protein binding)	NA	NA	NA	required for excision 1-B domain containing [Source:HGNC Symbol;Acc:HGNC:26098]	retained_intron;protein_coding;nonsense_mediated_decay	DOID:0050117(disease_by_infectious_agent);DOID:2043(hepatitis_B);DOID:2237(hepatitis);DOID:3118(hepatobiliary_disease);DOID:409(liver_disease);DOID:4(disease);DOID:77(gastrointestinal_system_disease);DOID:7(disease_of_anatomical_entity);DOID:934(viral_infectious_disease)	NA	4.47	4.82	5.09	3.63	4.68	3.77	809	1053	1083	820	1004	885
ENSG00000006016	chr19	18572220	18607741	-	CRLF1	9244	ENST00000594325;ENST00000596360;ENST00000392386;ENST00000684169;ENST00000593286	GO:0001657(ureteric bud development);GO:0004896(cytokine receptor activity);GO:0005125(cytokine activity);GO:0005127(ciliary neurotrophic factor receptor binding);GO:0005515(protein binding);GO:0005576(extracellular region);GO:0005615(extracellular space);GO:0005829(cytosol);GO:0008284(positive regulation of cell population proliferation);GO:0009897(external side of plasma membrane);GO:0019221(cy…	NA	NA	NA	cytokine receptor like factor 1 [Source:HGNC Symbol;Acc:HGNC:2364]	processed_transcript;retained_intron;protein_coding	DOID:225(syndrome);DOID:4(disease)	R-HSA-5696490(CRLF1:CLCF1 binds CNTRF);R-HSA-6783530(gp130:JAKs bind CNTFR);R-HSA-6783556(LIFR:JAKs bind gp130:JAKs:CNTFR);R-HSA-6783670(CRLF1 binds CLCF1);R-HSA-8950504(IL27 binds CRLF1);R-HSA-8950731(CRLF1:IL27 translocates to the extracellular region)	1.27	1.38	1.37	1.9	2.65	1.76	204	266	258	378	500	364
ENSG00000006025	chr17	47807372	47821794	-	OSBPL7	114881	ENST00000007414;ENST00000583167;ENST00000392507;ENST00000579728;ENST00000578461;ENST00000580140;ENST00000580808;ENST00000584698;ENST00000580226;ENST00000585051	GO:0005515(protein binding);GO:0005654(nucleoplasm);GO:0005737(cytoplasm);GO:0005776(autophagosome);GO:0005783(endoplasmic reticulum);GO:0005789(endoplasmic reticulum membrane);GO:0005829(cytosol);GO:0005886(plasma membrane);GO:0006699(bile acid biosynthetic process);GO:0006869(lipid transport);GO:0008289(lipid binding);GO:0010506(regulation of autophagy);GO:0015248(sterol transporter activity);G…	NA	NA	NA	oxysterol binding protein like 7 [Source:HGNC Symbol;Acc:HGNC:16387]	protein_coding;retained_intron;nonsense_mediated_decay	NA	R-HSA-8867667(OSBPs transport 25OH-CHOL from ER membrane to plasma membrane)	3.92	3.96	3.56	3.69	3.03	3.33	1379	1683	1476	1621	1268	1526
ENSG00000006042	chr17	32927910	32945106	+	TMEM98	26022	ENST00000394642;ENST00000395149;ENST00000579849;ENST00000582227;ENST00000578289;ENST00000439138;ENST00000583437;ENST00000583120	GO:0005515(protein binding);GO:0005576(extracellular region);GO:0005615(extracellular space);GO:0005783(endoplasmic reticulum);GO:0005789(endoplasmic reticulum membrane);GO:0005886(plasma membrane);GO:0010955(negative regulation of protein processing);GO:0016020(membrane);GO:0016021(integral component of membrane);GO:0031642(negative regulation of myelination);GO:0045063(T-helper 1 cell different…	NA	NA	NA	transmembrane protein 98 [Source:HGNC Symbol;Acc:HGNC:24529]	protein_coding;retained_intron	NA	NA	4.98	5.16	5.96	7.93	10.87	8.19	1381	1733	1950	2742	3575	2953
ENSG00000006047	chr17	7288263	7294615	-	YBX2	51087	ENST00000571834;ENST00000571485;ENST00000007699;ENST00000570720;ENST00000570627;ENST00000571127	GO:0003676(nucleic acid binding);GO:0003677(DNA binding);GO:0003723(RNA binding);GO:0005634(nucleus);GO:0005737(cytoplasm);GO:0006366(transcription by RNA polymerase II);GO:0007283(spermatogenesis);GO:0009386(translational attenuation);GO:0010468(regulation of gene expression);GO:0048599(oocyte development);GO:0120162(positive regulation of cold-induced thermogenesis);GO:0120162(positive regulati…	NA	NA	NA	Y-box binding protein 2 [Source:HGNC Symbol;Acc:HGNC:17948]	retained_intron;protein_coding;processed_transcript	DOID:0050687(cell_type_cancer);DOID:14566(disease_of_cellular_proliferation);DOID:15(reproductive_system_disease);DOID:162(cancer);DOID:2994(germ_cell_cancer);DOID:3304(germinoma);DOID:4440(seminoma);DOID:4(disease);DOID:5223(infertility);DOID:7(disease_of_anatomical_entity)	NA	1.19	1.43	1.38	0.6	0.86	0.72	296	430	404	188	254	234
ENSG00000006062	chr17	45263119	45317029	-	MAP3K14	9020	ENST00000344686;ENST00000680632;ENST00000376926;ENST00000592267;ENST00000586644;ENST00000617331	GO:0000165(MAPK cascade);GO:0000166(nucleotide binding);GO:0001650(fibrillar center);GO:0004672(protein kinase activity);GO:0004674(protein serine/threonine kinase activity);GO:0004704(NF-kappaB-inducing kinase activity);GO:0004709(MAP kinase kinase kinase activity);GO:0004712(protein serine/threonine/tyrosine kinase activity);GO:0005515(protein binding);GO:0005524(ATP binding);GO:0005654(nucleop…	04010(MAPK signaling pathway);04064(NF-kappa B signaling pathway);04210(Apoptosis);04380(Osteoclast differentiation);04625(C-type lectin receptor signaling pathway);04660(T cell receptor signaling pathway);04668(TNF signaling pathway);04672(Intestinal immune network for IgA production);05120(Epithelial cell signaling in Helicobacter pylori infection);05166(Human T-cell leukemia virus 1 infection)…	K04466	EC:2.7.11.25	mitogen-activated protein kinase kinase kinase 14 [Source:HGNC Symbol;Acc:HGNC:6853]	protein_coding;nonsense_mediated_decay;retained_intron	DOID:0050117(disease_by_infectious_agent);DOID:0050686(organ_system_cancer);DOID:10283(prostate_cancer);DOID:1287(cardiovascular_system_disease);DOID:14566(disease_of_cellular_proliferation);DOID:162(cancer);DOID:178(vascular_disease);DOID:193(reproductive_organ_cancer);DOID:2043(hepatitis_B);DOID:2237(hepatitis);DOID:225(syndrome);DOID:3118(hepatobiliary_disease);DOID:3119(gastrointestinal_syste…	R-HSA-392530(p-S400-Cot phosphorylates NIK);R-HSA-5607720(p100:RELB binds active NIK:p-IKKA dimer);R-HSA-5607721(Activation of NIK);R-HSA-5607722(Active NIK phosphorylates IKKA dimer);R-HSA-5607723(SCF-beta-TRCP binds p-7S-p100 in active NIK:p-S176,180-IKKA dimer:p-7S-p100:RELB);R-HSA-5607725(SCF-beta-TRCP ubiquitinates p-7S-p100:RELB in active NIK:p-176,S180-IKKA dimer:p-7S-p100:SCF-beta-TRCP);R…	2.97	3.2	2.6	2.94	3.52	3.33	901	1175	929	1113	1266	1312
ENSG00000006071	chr11	17392498	17476894	-	ABCC8	6833	ENST00000644772;ENST00000683693;ENST00000526037;ENST00000532220;ENST00000682185;ENST00000684371;ENST00000642611;ENST00000682215;ENST00000682288;ENST00000684404;ENST00000684442;ENST00000684313;ENST00000642579;ENST00000646902;ENST00000647086;ENST00000646207;ENST00000683093;ENST00000683522;ENST00000684014;ENST00000644057;ENST00000645004;ENST00000645744;ENST00000644447;ENST00000526921;ENST00000530147…	GO:0000166(nucleotide binding);GO:0001678(cellular glucose homeostasis);GO:0005267(potassium channel activity);GO:0005515(protein binding);GO:0005524(ATP binding);GO:0005739(mitochondrion);GO:0005886(plasma membrane);GO:0006813(potassium ion transport);GO:0007565(female pregnancy);GO:0007613(memory);GO:0008281(sulfonylurea receptor activity);GO:0008282(inward rectifying potassium channel);GO:0008…	02010(ABC transporters);04911(Insulin secretion);04930(Type II diabetes mellitus);04930(Type II diabetes mellitus)	NA	NA	ATP binding cassette subfamily C member 8 [Source:HGNC Symbol;Acc:HGNC:59]	protein_coding;retained_intron;nonsense_mediated_decay	DOID:0014667(disease_of_metabolism);DOID:0050013(carbohydrate_metabolism_disease);DOID:0060158(acquired_metabolic_disease);DOID:11714(gestational_diabetes);DOID:1428(endocrine_pancreas_disease);DOID:2018(hyperinsulinism);DOID:26(pancreas_disease);DOID:28(endocrine_system_disease);DOID:4194(glucose_metabolism_disease);DOID:4(disease);DOID:7(disease_of_anatomical_entity);DOID:9351(diabetes_mellitus)	R-HSA-1296024(Activation of ATP sensitive Potassium channels in neuroendocrine cells);R-HSA-265682(KCNJ11 tetramer:ABCC8 tetramer binds 4xATP, closing the channel);R-HSA-5683113(Defective ABCC8 does not form functional KATP channels, causing hyperinsulinemic hypoglycemia);R-HSA-5683209(Activating ABCC8 mutants cause hyperglycemia in permanent neonatal diabetes mellitus (PNDM) and transient neonat…	0.15	0.1	0.12	0.05	0.08	0.09	227	183	209	106	141	178
ENSG00000006118	chr11	60924460	60937159	+	TMEM132A	54972	ENST00000453848;ENST00000537065;ENST00000544065;ENST00000005286;ENST00000543732;ENST00000537110;ENST00000534983;ENST00000544098;ENST00000536409;ENST00000536928;ENST00000538090;ENST00000540112;ENST00000535480	GO:0000139(Golgi membrane);GO:0003674(molecular_function);GO:0005783(endoplasmic reticulum);GO:0005788(endoplasmic reticulum lumen);GO:0005789(endoplasmic reticulum membrane);GO:0005794(Golgi apparatus);GO:0008150(biological_process);GO:0016020(membrane);GO:0016021(integral component of membrane);GO:0070062(extracellular exosome);GO:0070062(extracellular exosome)	NA	NA	NA	transmembrane protein 132A [Source:HGNC Symbol;Acc:HGNC:31092]	protein_coding;processed_transcript;retained_intron	NA	R-HSA-8952289(FAM20C phosphorylates FAM20C substrates)	4.04	4.2	4.75	3.66	4.24	3.26	1571	1978	2181	1776	1957	1649
ENSG00000006125	chr17	35578046	35726413	+	AP2B1	163	ENST00000616784;ENST00000621914;ENST00000620039;ENST00000590538;ENST00000612035;ENST00000610402;ENST00000614600;ENST00000590432;ENST00000612116;ENST00000618940;ENST00000588093;ENST00000592167;ENST00000593014;ENST00000628168;ENST00000591561;ENST00000588116;ENST00000587805	GO:0001822(kidney development);GO:0003279(cardiac septum development);GO:0003281(ventricular septum development);GO:0005048(signal sequence binding);GO:0005515(protein binding);GO:0005829(cytosol);GO:0005886(plasma membrane);GO:0005905(clathrin-coated pit);GO:0006886(intracellular protein transport);GO:0006897(endocytosis);GO:0007507(heart development);GO:0009898(cytoplasmic side of plasma membra…	04144(Endocytosis);04721(Synaptic vesicle cycle);04961(Endocrine and other factor-regulated calcium reabsorption);05016(Huntington disease);05016(Huntington disease)	NA	NA	adaptor related protein complex 2 subunit beta 1 [Source:HGNC Symbol;Acc:HGNC:563]	protein_coding;nonsense_mediated_decay;processed_transcript	DOID:0050686(organ_system_cancer);DOID:0060100(musculoskeletal_system_cancer);DOID:14566(disease_of_cellular_proliferation);DOID:162(cancer);DOID:3247(rhabdomyosarcoma);DOID:4043(skeletal_muscle_cancer);DOID:4045(muscle_cancer);DOID:4(disease)	R-HSA-167537(Formation of CD4:Nef:AP-2 Complex:v-ATPase Complex);R-HSA-167597(Internalization of the CD4:Nef:AP-2 Complex:v-ATPase Complex);R-HSA-167601(Degradation of CD4);R-HSA-177479(Axonal transport of NGF:Trk complexes);R-HSA-177491(Formation of clathrin-coated vesicle);R-HSA-177501(Endocytosis (internalization) of clathrin-coated vesicle);R-HSA-182171(Degradation of CD8);R-HSA-182186(Format…	71.22	76.62	70.29	43.26	29.34	45.43	28846	37553	33599	21863	14108	23936
ENSG00000006128	chr7	97732084	97740472	+	TAC1	6863	ENST00000350485;ENST00000346867;ENST00000319273;ENST00000495916;ENST00000491437	GO:0005576(extracellular region);GO:0005615(extracellular space);GO:0006954(inflammatory response);GO:0007204(positive regulation of cytosolic calcium ion concentration);GO:0007217(tachykinin receptor signaling pathway);GO:0007218(neuropeptide signaling pathway);GO:0007267(cell-cell signaling);GO:0007268(chemical synaptic transmission);GO:0007320(insemination);GO:0009582(detection of abiotic stim…	04080(Neuroactive ligand-receptor interaction);04080(Neuroactive ligand-receptor interaction)	NA	NA	tachykinin precursor 1 [Source:HGNC Symbol;Acc:HGNC:11517]	protein_coding;retained_intron	DOID:0050117(disease_by_infectious_agent);DOID:0050161(lower_respiratory_tract_disease);DOID:0050686(organ_system_cancer);DOID:0060037(developmental_disorder_of_mental_health);DOID:0060040(pervasive_developmental_disorder);DOID:0060041(autism_spectrum_disorder);DOID:0060083(immune_system_cancer);DOID:0070004(myeloma);DOID:0080001(bone_disease);DOID:1037(lymphoblastic_leukemia);DOID:1107(esophagea…	R-HSA-379048(Liganded Gq/11-activating GPCRs act as GEFs for Gq/11);R-HSA-380076(Tachykinin receptor 1 (NK1) binds to substance P);R-HSA-383363(Tachykinin receptor 2 (NK2) binds to nuerokinin A);R-HSA-749448(Liganded Gq-activating GPCRs bind inactive heterotrimeric Gq);R-HSA-749452(The Ligand:GPCR:Gq complex dissociates)	3.26	2.96	2.6	9.36	10.23	8.63	300	329	282	1068	1113	1027
ENSG00000006194	chr16	3263800	3301401	+	ZNF263	10127	ENST00000572748;ENST00000219069;ENST00000573578;ENST00000574253;ENST00000575823;ENST00000575332;ENST00000574674	GO:0000122(negative regulation of transcription by RNA polymerase II);GO:0000976(transcription cis-regulatory region binding);GO:0000978(RNA polymerase II cis-regulatory region sequence-specific DNA binding);GO:0000981(DNA-binding transcription factor activity, RNA polymerase II-specific);GO:0001227(DNA-binding transcription repressor activity, RNA polymerase II-specific);GO:0003677(DNA binding);…	NA	NA	NA	zinc finger protein 263 [Source:HGNC Symbol;Acc:HGNC:13056]	protein_coding	NA	R-HSA-975040(KRAB-ZNF / KAP Interaction)	3.75	4.13	3.96	7.52	8.04	6.47	1284	1709	1600	3210	3261	2881
ENSG00000006210	chr16	57372477	57385044	+	CX3CL1	6376	ENST00000565912	GO:0001774(microglial cell activation);GO:0001954(positive regulation of cell-matrix adhesion);GO:0002052(positive regulation of neuroblast proliferation);GO:0002523(leukocyte migration involved in inflammatory response);GO:0002548(monocyte chemotaxis);GO:0002931(response to ischemia);GO:0005102(signaling receptor binding);GO:0005125(cytokine activity);GO:0005178(integrin binding);GO:0005515(prot…	04060(Cytokine-cytokine receptor interaction);04061(Viral protein interaction with cytokine and cytokine receptor);04062(Chemokine signaling pathway);04668(TNF signaling pathway);05163(Human cytomegalovirus infection)	NA	NA	C-X3-C motif chemokine ligand 1 [Source:HGNC Symbol;Acc:HGNC:10647]	protein_coding	DOID:0014667(disease_of_metabolism);DOID:0050013(carbohydrate_metabolism_disease);DOID:0050117(disease_by_infectious_agent);DOID:0050161(lower_respiratory_tract_disease);DOID:0050686(organ_system_cancer);DOID:0050828(artery_disease);DOID:0060056(hypersensitivity_reaction_disease);DOID:0060158(acquired_metabolic_disease);DOID:0080001(bone_disease);DOID:10763(hypertension);DOID:114(heart_disease);D…	R-HSA-373342(CX3CR1 binds CX3CL1);R-HSA-380073(Liganded Gi-activating GPCR acts as a GEF for Gi);R-HSA-749454(The Ligand:GPCR:Gi complex dissociates);R-HSA-749456(Liganded Gi-activating GPCRs bind inactive heterotrimeric G-protein Gi)	0.05	0.01	0.02	0.03	0.04	0.05	16	4	8	11	16	23
ENSG00000006282	chr17	50543058	50555852	+	SPATA20	64847	ENST00000504334;ENST00000619622;ENST00000356488;ENST00000503127;ENST00000505085;ENST00000502911;ENST00000006658;ENST00000511605;ENST00000505456;ENST00000508598;ENST00000505559;ENST00000515526;ENST00000511845;ENST00000511937;ENST00000503063;ENST00000634597;ENST00000505336;ENST00000635113;ENST00000512416;ENST00000511347;ENST00000505656;ENST00000504265;ENST00000515619;ENST00000508528;ENST00000513618…	GO:0005576(extracellular region);GO:0005975(carbohydrate metabolic process);GO:0007283(spermatogenesis);GO:0030154(cell differentiation);GO:0030154(cell differentiation)	NA	NA	NA	spermatogenesis associated 20 [Source:HGNC Symbol;Acc:HGNC:26125]	nonsense_mediated_decay;protein_coding;retained_intron	NA	NA	5.85	6.82	7.37	7.61	7.11	7.29	1673	2359	2488	2714	2413	2713
ENSG00000006283	chr17	50560715	50627474	+	CACNA1G	8913	ENST00000359106;ENST00000442258;ENST00000416767;ENST00000514079;ENST00000570567;ENST00000506520	GO:0001508(action potential);GO:0001518(voltage-gated sodium channel complex);GO:0002027(regulation of heart rate);GO:0003163(sinoatrial node development);GO:0005216(ion channel activity);GO:0005244(voltage-gated ion channel activity);GO:0005245(voltage-gated calcium channel activity);GO:0005248(voltage-gated sodium channel activity);GO:0005261(cation channel activity);GO:0005262(calcium channel …	04010(MAPK signaling pathway);04020(Calcium signaling pathway);04713(Circadian entrainment);04925(Aldosterone synthesis and secretion);04927(Cortisol synthesis and secretion);04929(GnRH secretion);04930(Type II diabetes mellitus);04934(Cushing syndrome);04934(Cushing syndrome)	NA	NA	calcium voltage-gated channel subunit alpha1 G [Source:HGNC Symbol;Acc:HGNC:1394]	protein_coding	DOID:0050701(electroclinical_syndrome);DOID:0050704(childhood_electroclinical_syndrome);DOID:0060037(developmental_disorder_of_mental_health);DOID:0060040(pervasive_developmental_disorder);DOID:0060041(autism_spectrum_disorder);DOID:12849(autistic_disorder);DOID:14566(disease_of_cellular_proliferation);DOID:150(disease_of_mental_health);DOID:162(cancer);DOID:1825(childhood_absence_epilepsy);DOID:…	R-HSA-525833(NCAM1 interacts with T- and L-type VDCC);R-HSA-9700701(T-type VDCC bind T-type VDCC blockers)	0.72	0.63	0.81	0.29	0.33	0.29	387	414	515	195	215	205
ENSG00000006327	chr16	3018445	3022383	+	TNFRSF12A	51330	ENST00000573001;ENST00000341627;ENST00000326577;ENST00000575124;ENST00000575836;ENST00000571351	GO:0001525(angiogenesis);GO:0005515(protein binding);GO:0005886(plasma membrane);GO:0006915(apoptotic process);GO:0007155(cell adhesion);GO:0016020(membrane);GO:0016021(integral component of membrane);GO:0030154(cell differentiation);GO:0043065(positive regulation of apoptotic process);GO:0061041(regulation of wound healing);GO:2001238(positive regulation of extrinsic apoptotic signaling pathway)…	04060(Cytokine-cytokine receptor interaction);04060(Cytokine-cytokine receptor interaction)	NA	NA	TNF receptor superfamily member 12A [Source:HGNC Symbol;Acc:HGNC:18152]	protein_coding;retained_intron	DOID:0050686(organ_system_cancer);DOID:0050700(cardiomyopathy);DOID:0050828(artery_disease);DOID:0060036(intrinsic_cardiomyopathy);DOID:0080001(bone_disease);DOID:114(heart_disease);DOID:1287(cardiovascular_system_disease);DOID:12930(dilated_cardiomyopathy);DOID:14566(disease_of_cellular_proliferation);DOID:1612(breast_cancer);DOID:162(cancer);DOID:178(vascular_disease);DOID:17(musculoskeletal_sy…	R-HSA-5668414(TRAF2 ubiquitinates cIAP1,2 in cIAP1,2:TRAF1:TRAF2:TRAF3:NIK);R-HSA-5668454(K63polyUb-cIAP1,2 ubiquitinates TRAF3);R-HSA-5668481(Protesomal degradation of K48polyUb-TRAF3);R-HSA-5668534(cIAP1,2 ubiquitinates NIK in cIAP1,2:TRAF2::TRAF3:NIK);R-HSA-5669023(TWEAK binds FN14);R-HSA-5676598(TRAF2:cIAP1/2 complex binds FN14:TWEAK)	25.94	22.09	19.11	39.64	43.95	36.3	2494	2570	2168	4754	5016	4540
ENSG00000006377	chr7	97005553	97011040	+	DLX6	1750	ENST00000518156;ENST00000493273;ENST00000555308	GO:0000785(chromatin);GO:0000978(RNA polymerase II cis-regulatory region sequence-specific DNA binding);GO:0000981(DNA-binding transcription factor activity, RNA polymerase II-specific);GO:0001501(skeletal system development);GO:0003677(DNA binding);GO:0003700(DNA-binding transcription factor activity);GO:0005634(nucleus);GO:0006355(regulation of DNA-templated transcription);GO:0006357(regulation…	NA	NA	NA	distal-less homeobox 6 [Source:HGNC Symbol;Acc:HGNC:2919]	protein_coding;processed_transcript	DOID:0060037(developmental_disorder_of_mental_health);DOID:0060040(pervasive_developmental_disorder);DOID:0060041(autism_spectrum_disorder);DOID:12849(autistic_disorder);DOID:150(disease_of_mental_health);DOID:4(disease)	R-HSA-9007686(RUNX2 gene expression from distal (P1) promoter is inhibited by NKX3-2, MSX2 and RUNX2-P1, and stimulated by DLX5,(DLX6));R-HSA-9007707(DLX5,(DLX6) binds RUNX2 gene promoter)	2.1	2.31	2.45	1.67	1.81	2.07	387	515	532	385	396	496
ENSG00000006432	chr14	70722526	70809534	-	MAP3K9	4293	ENST00000554752;ENST00000555993;ENST00000553414;ENST00000381250;ENST00000554024	GO:0000165(MAPK cascade);GO:0000166(nucleotide binding);GO:0004672(protein kinase activity);GO:0004674(protein serine/threonine kinase activity);GO:0004706(JUN kinase kinase kinase activity);GO:0004708(MAP kinase kinase activity);GO:0004709(MAP kinase kinase kinase activity);GO:0004712(protein serine/threonine/tyrosine kinase activity);GO:0004713(protein tyrosine kinase activity);GO:0005515(prote…	NA	K04417	EC:2.7.11.25	mitogen-activated protein kinase kinase kinase 9 [Source:HGNC Symbol;Acc:HGNC:6861]	protein_coding;retained_intron	DOID:0050686(organ_system_cancer);DOID:0060083(immune_system_cancer);DOID:1240(leukemia);DOID:14566(disease_of_cellular_proliferation);DOID:162(cancer);DOID:2531(hematologic_cancer);DOID:4(disease)	NA	3.04	3.27	3.3	3.34	3.05	3.33	2014	2616	2575	2758	2392	2867
ENSG00000006451	chr7	39623565	39708120	+	RALA	5898	ENST00000468201;ENST00000005257;ENST00000436179;ENST00000434466;ENST00000466491	GO:0000166(nucleotide binding);GO:0001843(neural tube closure);GO:0003924(GTPase activity);GO:0003925(G protein activity);GO:0005515(protein binding);GO:0005525(GTP binding);GO:0005739(mitochondrion);GO:0005886(plasma membrane);GO:0005925(focal adhesion);GO:0006887(exocytosis);GO:0006935(chemotaxis);GO:0007049(cell cycle);GO:0007165(signal transduction);GO:0007265(Ras protein signal transduction)…	04014(Ras signaling pathway);04015(Rap1 signaling pathway);04072(Phospholipase D signaling pathway);05132(Salmonella infection);05200(Pathways in cancer);05210(Colorectal cancer);05212(Pancreatic cancer);05212(Pancreatic cancer)	NA	NA	RAS like proto-oncogene A [Source:HGNC Symbol;Acc:HGNC:9839]	processed_transcript;protein_coding;nonsense_mediated_decay	DOID:0050686(organ_system_cancer);DOID:10283(prostate_cancer);DOID:10286(prostate_carcinoma);DOID:11054(urinary_bladder_cancer);DOID:1192(peripheral_nervous_system_neoplasm);DOID:14566(disease_of_cellular_proliferation);DOID:162(cancer);DOID:170(endocrine_gland_cancer);DOID:1793(pancreatic_cancer);DOID:193(reproductive_organ_cancer);DOID:3093(nervous_system_cancer);DOID:3119(gastrointestinal_syst…	R-HSA-1458485(RALA hydrolyzes GTP);R-HSA-170991(SRC-1 autophosphorylates);R-HSA-171026(Guanine nucleotide exchange on RAL);R-HSA-2255342(RALA exchanges GDP for GTP);R-HSA-2316349(RALA:GTP binds MYO1C:CALM1 and activates MYO1C);R-HSA-2316352(SLC2A4 (GLUT4) vesicle translocates and docks at the plasma membrane);R-HSA-8950533(Expression of Ras-related protein Ral-A)	14.73	17.05	13.79	17.22	18.33	17.99	2814	3941	3109	4104	4156	4471
ENSG00000006453	chr7	98291650	98401090	-	BAIAP2L1	55971	ENST00000005260;ENST00000480580;ENST00000462558;ENST00000473569;ENST00000479789	GO:0003779(actin binding);GO:0005515(protein binding);GO:0005654(nucleoplasm);GO:0005737(cytoplasm);GO:0005829(cytosol);GO:0005856(cytoskeleton);GO:0005886(plasma membrane);GO:0005912(adherens junction);GO:0007009(plasma membrane organization);GO:0009617(response to bacterium);GO:0015629(actin cytoskeleton);GO:0030833(regulation of actin filament polymerization);GO:0030838(positive regulation of …	05130(Pathogenic Escherichia coli infection);05130(Pathogenic Escherichia coli infection)	NA	NA	BAR/IMD domain containing adaptor protein 2 like 1 [Source:HGNC Symbol;Acc:HGNC:21649]	protein_coding;retained_intron;processed_transcript	NA	R-HSA-9013145(RAC1 binds effectors at the plasma membrane);R-HSA-9014294(RAC2 binds effectors at the plasma membrane);R-HSA-9018808(RAC3 binds effectors at the plasma membrane);R-HSA-9693125(RHOF binds effectors at the plasma membrane)	10.89	11.56	12.17	11.48	14.15	13.19	2803	3601	3694	3686	4321	4413
ENSG00000006459	chr7	140084746	140176983	-	KDM7A	80853	ENST00000397560;ENST00000472616;ENST00000478996	GO:0003712(transcription coregulator activity);GO:0005506(iron ion binding);GO:0005634(nucleus);GO:0005654(nucleoplasm);GO:0005730(nucleolus);GO:0006325(chromatin organization);GO:0006357(regulation of transcription by RNA polymerase II);GO:0006482(protein demethylation);GO:0007399(nervous system development);GO:0008270(zinc ion binding);GO:0016491(oxidoreductase activity);GO:0016706(2-oxoglutara…	NA	K11445	EC:1.14.11.65	lysine demethylase 7A [Source:HGNC Symbol;Acc:HGNC:22224]	protein_coding;nonsense_mediated_decay;retained_intron	NA	R-HSA-4724284(KDM3A, KDM3B, KDM7A, PHF2:ARID5B, PHF8 demethylate MeK10-histone H3);R-HSA-4754187(KDM6A, KDM6B, KDM7A demethylate Me2K28-histone H3);R-HSA-5661115(KDM3A, KDM3B, KDM7A, PHF2:ARID5B, PHF8 demethylate Me2K10-histone H3);R-HSA-5661121(KDM6A, KDM6B, KDM7A demethylate Me3K28-histone H3);R-HSA-6802927(BRAF and RAF fusion mutant dimers are phosphorylated);R-HSA-6802932(Dissociation of BRAF…	4.75	4.42	4.58	2.81	1.47	2.82	2377	2676	2704	1753	874	1837
ENSG00000006468	chr7	13891229	13991425	-	ETV1	2115	ENST00000430479;ENST00000420159;ENST00000242066;ENST00000405358;ENST00000405218;ENST00000403685;ENST00000493831;ENST00000472931;ENST00000476355;ENST00000483075;ENST00000433547;ENST00000485475	GO:0000785(chromatin);GO:0000978(RNA polymerase II cis-regulatory region sequence-specific DNA binding);GO:0000981(DNA-binding transcription factor activity, RNA polymerase II-specific);GO:0001228(DNA-binding transcription activator activity, RNA polymerase II-specific);GO:0003677(DNA binding);GO:0003700(DNA-binding transcription factor activity);GO:0005515(protein binding);GO:0005634(nucleus);GO…	05202(Transcriptional misregulation in cancer);05202(Transcriptional misregulation in cancer)	NA	NA	ETS variant transcription factor 1 [Source:HGNC Symbol;Acc:HGNC:3490]	protein_coding;retained_intron;processed_transcript	DOID:0050686(organ_system_cancer);DOID:0050687(cell_type_cancer);DOID:10283(prostate_cancer);DOID:10286(prostate_carcinoma);DOID:14566(disease_of_cellular_proliferation);DOID:162(cancer);DOID:1909(melanoma);DOID:193(reproductive_organ_cancer);DOID:3856(male_reproductive_organ_cancer);DOID:4(disease)	NA	0.81	0.91	0.9	1.12	0.62	0.9	421	571	547	718	379	602
ENSG00000006530	chr7	141551395	141655244	+	AGK	55750	ENST00000629555;ENST00000473247;ENST00000649365;ENST00000649014;ENST00000648489;ENST00000650365;ENST00000495028;ENST00000649286;ENST00000649790;ENST00000473884;ENST00000648395;ENST00000648068;ENST00000650547;ENST00000649538;ENST00000650006;ENST00000492693;ENST00000465241;ENST00000496784;ENST00000647898;ENST00000496273;ENST00000494053	GO:0000166(nucleotide binding);GO:0001727(lipid kinase activity);GO:0001729(ceramide kinase activity);GO:0003951(NAD+ kinase activity);GO:0004143(diacylglycerol kinase activity);GO:0005515(protein binding);GO:0005524(ATP binding);GO:0005737(cytoplasm);GO:0005739(mitochondrion);GO:0005741(mitochondrial outer membrane);GO:0005743(mitochondrial inner membrane);GO:0005758(mitochondrial intermembrane …	00561(Glycerolipid metabolism);01100(Metabolic pathways);01100(Metabolic pathways)	K09881	EC:2.7.1.94	acylglycerol kinase [Source:HGNC Symbol;Acc:HGNC:21869]	protein_coding;nonsense_mediated_decay;processed_transcript;retained_intron	DOID:14566(disease_of_cellular_proliferation);DOID:162(cancer);DOID:4(disease)	R-HSA-5696074(AGK:Mg2+ phosphorylates MAG, DAG);R-HSA-6802927(BRAF and RAF fusion mutant dimers are phosphorylated);R-HSA-6802932(Dissociation of BRAF/RAF fusion complex);R-HSA-6802933(p-BRAF and RAF fusion dimers phosphorylate MAP2Ks);R-HSA-6802934(p-BRAF and RAF fusion dimers bind MAP2Ks and MAPKs);R-HSA-6802935(MAPKs are phosphorylated downstream of BRAF and RAF fusion dimers)	4.43	4.72	4.76	6.9	6.14	6.65	2536	3265	3213	4922	4166	4950
ENSG00000006534	chr11	68008578	68029276	+	ALDH3B1	221	ENST00000342456;ENST00000615368;ENST00000619675;ENST00000617449;ENST00000612297;ENST00000616697;ENST00000527514	GO:0004028(3-chloroallyl aldehyde dehydrogenase activity);GO:0004029(aldehyde dehydrogenase (NAD+) activity);GO:0004030(aldehyde dehydrogenase [NAD(P)+] activity);GO:0005515(protein binding);GO:0005737(cytoplasm);GO:0005829(cytosol);GO:0005886(plasma membrane);GO:0006066(alcohol metabolic process);GO:0006068(ethanol catabolic process);GO:0006081(cellular aldehyde metabolic process);GO:0006629(lip…	00010(Glycolysis / Gluconeogenesis);00340(Histidine metabolism);00350(Tyrosine metabolism);00360(Phenylalanine metabolism);00410(beta-Alanine metabolism);00980(Metabolism of xenobiotics by cytochrome P450);00982(Drug metabolism - cytochrome P450);01100(Metabolic pathways);05204(Chemical carcinogenesis);05204(Chemical carcinogenesis)	K00129	EC:1.2.1.5	aldehyde dehydrogenase 3 family member B1 [Source:HGNC Symbol;Acc:HGNC:410]	protein_coding;retained_intron;nonsense_mediated_decay	DOID:150(disease_of_mental_health);DOID:1561(cognitive_disorder);DOID:2468(psychotic_disorder);DOID:4(disease);DOID:5419(schizophrenia)	R-HSA-5696080(ALDH3B1 oxidises HXAL to PALM);R-HSA-6798743(Exocytosis of secretory granule membrane proteins);R-HSA-6799350(Exocytosis of specific granule membrane proteins)	0.57	0.51	0.77	0.46	0.38	0.52	202	218	326	204	162	241
ENSG00000006555	chr1	54779712	54801323	-	TTC22	55001	ENST00000371276	GO:0005515(protein binding)	NA	NA	NA	tetratricopeptide repeat domain 22 [Source:HGNC Symbol;Acc:HGNC:26067]	protein_coding	NA	NA	0	0.01	0.03	0.03	0	0	0	4	11	11	0	0
ENSG00000006576	chr7	77798773	77957503	+	PHTF2	57157	ENST00000422959;ENST00000416283;ENST00000307305;ENST00000424760;ENST00000415251;ENST00000275575;ENST00000450574;ENST00000454592;ENST00000479515;ENST00000468351;ENST00000470215	GO:0005783(endoplasmic reticulum);GO:0016020(membrane);GO:0016021(integral component of membrane);GO:0016021(integral component of membrane)	NA	NA	NA	putative homeodomain transcription factor 2 [Source:HGNC Symbol;Acc:HGNC:13411]	protein_coding;processed_transcript;retained_intron	NA	NA	5.86	5.95	6.53	4.99	2.81	4.47	2712	3331	3565	2886	1543	2692
ENSG00000006606	chr7	75769533	75789896	-	CCL26	10344	ENST00000394905;ENST00000005180	GO:0001938(positive regulation of endothelial cell proliferation);GO:0002548(monocyte chemotaxis);GO:0005125(cytokine activity);GO:0005515(protein binding);GO:0005576(extracellular region);GO:0005615(extracellular space);GO:0006935(chemotaxis);GO:0006954(inflammatory response);GO:0006955(immune response);GO:0007165(signal transduction);GO:0007186(G protein-coupled receptor signaling pathway);GO:0…	04060(Cytokine-cytokine receptor interaction);04061(Viral protein interaction with cytokine and cytokine receptor);04062(Chemokine signaling pathway);04062(Chemokine signaling pathway)	NA	NA	C-C motif chemokine ligand 26 [Source:HGNC Symbol;Acc:HGNC:10625]	protein_coding	NA	NA	0.37	0.3	0.14	0	0.28	0.44	14	15	7	0	13	22
ENSG00000006607	chr2	241356285	241494841	+	FARP2	9855	ENST00000264042;ENST00000627550;ENST00000478489;ENST00000373287;ENST00000479427;ENST00000445489;ENST00000464142;ENST00000473082;ENST00000467260;ENST00000471447;ENST00000485051;ENST00000413432;ENST00000476799;ENST00000473510;ENST00000422951;ENST00000496470;ENST00000491425;ENST00000486736;ENST00000470617	GO:0005085(guanyl-nucleotide exchange factor activity);GO:0005737(cytoplasm);GO:0005829(cytosol);GO:0005856(cytoskeleton);GO:0007155(cell adhesion);GO:0008092(cytoskeletal protein binding);GO:0016322(neuron remodeling);GO:0016601(Rac protein signal transduction);GO:0022405(hair cycle process);GO:0030316(osteoclast differentiation);GO:0031532(actin cytoskeleton reorganization);GO:0033623(regulatio…	04015(Rap1 signaling pathway);04520(Adherens junction);04520(Adherens junction)	NA	NA	FERM, ARH/RhoGEF and pleckstrin domain protein 2 [Source:HGNC Symbol;Acc:HGNC:16460]	protein_coding;processed_transcript;retained_intron	NA	R-HSA-399933(Sema3A binds Nrp-1 bound to PlexinA);R-HSA-399936(Inhibition of integrin activation by sequestering PIP5KIgamma);R-HSA-399938(Activation of Rac1 by FARP2);R-HSA-399942(Plexin-A1-4 binds NRP1);R-HSA-9013143(RAC1 GEFs activate RAC1)	4.08	3.51	4.8	3.87	4.08	3.77	3131	3267	4346	3712	3720	3764
ENSG00000006611	chr11	17493895	17544416	-	USH1C	10083	ENST00000527720;ENST00000624811;ENST00000005226;ENST00000318024;ENST00000527551;ENST00000534556;ENST00000526181	GO:0000086(G2/M transition of mitotic cell cycle);GO:0001750(photoreceptor outer segment);GO:0001917(photoreceptor inner segment);GO:0002142(stereocilia ankle link complex);GO:0005515(protein binding);GO:0005737(cytoplasm);GO:0005829(cytosol);GO:0005856(cytoskeleton);GO:0005886(plasma membrane);GO:0005902(microvillus);GO:0005903(brush border);GO:0005929(cilium);GO:0007605(sensory perception of so…	NA	NA	NA	USH1 protein network component harmonin [Source:HGNC Symbol;Acc:HGNC:12597]	protein_coding;TEC;retained_intron	DOID:225(syndrome);DOID:4(disease)	R-HSA-9659380(Mechanoelectrical transduction (MET) channel transports cations from the extracellular region into the cytosol of stereocilia of inner hair cell);R-HSA-9663363(Mechanoelectrical transduction (MET) channel transports cations into the cytosol of stereocilia of cochlear outer hair cell)	0.14	0.3	0.28	0.12	0.33	0.1	38	99	91	44	106	38
ENSG00000006625	chr7	30496621	30504829	-	GGCT	79017	ENST00000275428;ENST00000440082;ENST00000005374;ENST00000409144;ENST00000426081;ENST00000447901;ENST00000409436	GO:0001836(release of cytochrome c from mitochondria);GO:0003839(gamma-glutamylcyclotransferase activity);GO:0005829(cytosol);GO:0016829(lyase activity);GO:0042803(protein homodimerization activity);GO:0070062(extracellular exosome);GO:0070062(extracellular exosome)	00480(Glutathione metabolism);01100(Metabolic pathways);01100(Metabolic pathways)	K00682	EC:4.3.2.9	gamma-glutamylcyclotransferase [Source:HGNC Symbol;Acc:HGNC:21705]	protein_coding;nonsense_mediated_decay	DOID:0050686(organ_system_cancer);DOID:0060083(immune_system_cancer);DOID:1240(leukemia);DOID:14566(disease_of_cellular_proliferation);DOID:162(cancer);DOID:2531(hematologic_cancer);DOID:4(disease)	R-HSA-1247922(GGCT transforms gGluCys to OPRO)	27.56	30.09	29.79	36.47	48.61	36.54	2346	3099	2993	3873	4909	4045
ENSG00000006634	chr7	87876216	87908376	+	DBF4	10926	ENST00000413643;ENST00000495067;ENST00000265728;ENST00000431138;ENST00000486925;ENST00000498144;ENST00000498726	GO:0000082(G1/S transition of mitotic cell cycle);GO:0003676(nucleic acid binding);GO:0005515(protein binding);GO:0005634(nucleus);GO:0005654(nucleoplasm);GO:0006260(DNA replication);GO:0007049(cell cycle);GO:0008047(enzyme activator activity);GO:0008270(zinc ion binding);GO:0010571(positive regulation of nuclear cell cycle DNA replication);GO:0016604(nuclear body);GO:0031431(Dbf4-dependent prote…	04110(Cell cycle);04110(Cell cycle)	NA	NA	DBF4 zinc finger [Source:HGNC Symbol;Acc:HGNC:17364]	nonsense_mediated_decay;retained_intron;protein_coding	DOID:0050687(cell_type_cancer);DOID:14566(disease_of_cellular_proliferation);DOID:162(cancer);DOID:1909(melanoma);DOID:4(disease)	R-HSA-176298(Activation of claspin);R-HSA-176318(Loading of claspin onto DNA during replication origin firing);R-HSA-68914(DNA polymerase alpha:primase binds at the origin);R-HSA-68916(DNA Replication Factor A (RPA) associates with the pre-replicative complex at the origin);R-HSA-68917(Cdc45 associates with the pre-replicative complex at the origin);R-HSA-68918(CDK and DDK associate with the Mcm1…	5.9	6.11	7.5	9.01	5.07	8.18	1451	1819	2173	2759	1478	2611
ENSG00000006638	chr19	3594507	3606875	-	TBXA2R	6915	ENST00000375190;ENST00000411851;ENST00000587717	GO:0001669(acrosomal vesicle);GO:0004930(G protein-coupled receptor activity);GO:0004960(thromboxane receptor activity);GO:0004961(thromboxane A2 receptor activity);GO:0005085(guanyl-nucleotide exchange factor activity);GO:0005515(protein binding);GO:0005886(plasma membrane);GO:0005887(integral component of plasma membrane);GO:0006939(smooth muscle contraction);GO:0006954(inflammatory response);G…	04020(Calcium signaling pathway);04080(Neuroactive ligand-receptor interaction);04611(Platelet activation);04611(Platelet activation)	NA	NA	thromboxane A2 receptor [Source:HGNC Symbol;Acc:HGNC:11608]	protein_coding;processed_transcript	DOID:0014667(disease_of_metabolism);DOID:0050013(carbohydrate_metabolism_disease);DOID:0050686(organ_system_cancer);DOID:0050828(artery_disease);DOID:0060158(acquired_metabolic_disease);DOID:1287(cardiovascular_system_disease);DOID:14566(disease_of_cellular_proliferation);DOID:162(cancer);DOID:178(vascular_disease);DOID:2154(nephroblastoma);DOID:263(kidney_cancer);DOID:3454(brain_infarction);DOID…	R-HSA-379048(Liganded Gq/11-activating GPCRs act as GEFs for Gq/11);R-HSA-391939(TP receptor can bind thromboxane);R-HSA-428749(Activated TP receptor binds G-proten Gq);R-HSA-428750(Gq activation by TP receptor);R-HSA-428752(Dissociation of the TP:Gq complex);R-HSA-428909(Activated TP receptor binds G-protein G13);R-HSA-428917(G13 activation by TP receptor);R-HSA-428918(Dissociation of the TP:G13…	0.76	0.91	0.76	0.7	0.75	0.88	115	166	136	132	134	174
ENSG00000006652	chr7	112422887	112481017	+	IFRD1	3475	ENST00000675578;ENST00000432734;ENST00000005558;ENST00000621379;ENST00000443101;ENST00000445335;ENST00000429071;ENST00000674887;ENST00000675041;ENST00000675717;ENST00000674915;ENST00000403825;ENST00000476927;ENST00000440625;ENST00000535603;ENST00000466459;ENST00000421296;ENST00000489994;ENST00000470441;ENST00000462155	GO:0005634(nucleus);GO:0005737(cytoplasm);GO:0007518(myoblast fate determination);GO:0014706(striated muscle tissue development);GO:0016528(sarcoplasm);GO:0030154(cell differentiation);GO:0030517(negative regulation of axon extension);GO:0042692(muscle cell differentiation);GO:0043403(skeletal muscle tissue regeneration);GO:0048671(negative regulation of collateral sprouting);GO:0048671(negative …	NA	NA	NA	interferon related developmental regulator 1 [Source:HGNC Symbol;Acc:HGNC:5456]	protein_coding;nonsense_mediated_decay;processed_transcript;retained_intron	DOID:0050161(lower_respiratory_tract_disease);DOID:0050177(monogenic_disease);DOID:0050737(autosomal_recessive_disease);DOID:0050739(autosomal_genetic_disease);DOID:1485(cystic_fibrosis);DOID:1579(respiratory_system_disease);DOID:4(disease);DOID:630(genetic_disease);DOID:7(disease_of_anatomical_entity);DOID:850(lung_disease)	NA	11.59	11.32	10.25	19.38	12.39	16.23	4891	5782	5109	10205	6206	8905
ENSG00000006695	chr17	14069490	14231736	+	COX10	1352	ENST00000670279;ENST00000664217;ENST00000429152;ENST00000261643;ENST00000581931	GO:0000266(mitochondrial fission);GO:0004311(farnesyltranstransferase activity);GO:0005730(nucleolus);GO:0005739(mitochondrion);GO:0005743(mitochondrial inner membrane);GO:0005829(cytosol);GO:0006629(lipid metabolic process);GO:0006783(heme biosynthetic process);GO:0006784(heme A biosynthetic process);GO:0007005(mitochondrion organization);GO:0008495(protoheme IX farnesyltransferase activity);GO:…	00190(Oxidative phosphorylation);00860(Porphyrin and chlorophyll metabolism);01100(Metabolic pathways);01240(Biosynthesis of cofactors);04714(Thermogenesis);04714(Thermogenesis)	K02257	EC:2.5.1.141	cytochrome c oxidase assembly factor heme A:farnesyltransferase COX10 [Source:HGNC Symbol;Acc:HGNC:2260]	nonsense_mediated_decay;protein_coding	DOID:10652(Alzheimer's_disease);DOID:1289(neurodegenerative_disease);DOID:1307(dementia);DOID:150(disease_of_mental_health);DOID:1561(cognitive_disorder);DOID:331(central_nervous_system_disease);DOID:4(disease);DOID:680(tauopathy);DOID:7(disease_of_anatomical_entity);DOID:863(nervous_system_disease)	R-HSA-2995330(COX10 transforms heme to heme O)	4.16	4.61	4.21	4.26	4.47	3.85	1502	2011	1792	1917	1916	1806
ENSG00000006704	chr7	74453790	74602605	+	GTF2IRD1	9569	ENST00000265755;ENST00000424337;ENST00000455841;ENST00000476977;ENST00000489094;ENST00000486086	GO:0000122(negative regulation of transcription by RNA polymerase II);GO:0000978(RNA polymerase II cis-regulatory region sequence-specific DNA binding);GO:0000981(DNA-binding transcription factor activity, RNA polymerase II-specific);GO:0001227(DNA-binding transcription repressor activity, RNA polymerase II-specific);GO:0003677(DNA binding);GO:0003700(DNA-binding transcription factor activity);GO…	03022(Basal transcription factors);04022(cGMP-PKG signaling pathway);04022(cGMP-PKG signaling pathway)	NA	NA	GTF2I repeat domain containing 1 [Source:HGNC Symbol;Acc:HGNC:4661]	protein_coding;processed_transcript;retained_intron	DOID:0080014(chromosomal_disease);DOID:1928(Williams_Beuren_syndrome);DOID:225(syndrome);DOID:4(disease);DOID:630(genetic_disease)	NA	6.32	6.8	6.13	5.88	7.21	6.44	2192	2857	2513	2549	2972	2905
ENSG00000006712	chr19	39385629	39391154	-	PAF1	546235828	ENST00000221265;ENST00000595564;ENST00000595379;ENST00000416728;ENST00000598594;ENST00000595797;ENST00000597365;ENST00000598127	GO:0000122(negative regulation of transcription by RNA polymerase II);GO:0000791(euchromatin);GO:0000993(RNA polymerase II complex binding);GO:0001711(endodermal cell fate commitment);GO:0003682(chromatin binding);GO:0005515(protein binding);GO:0005634(nucleus);GO:0005654(nucleoplasm);GO:0005737(cytoplasm);GO:0006368(transcription elongation by RNA polymerase II promoter);GO:0006378(mRNA polyaden…	NA	NA	NA	PAF1 homolog, Paf1/RNA polymerase II complex component [Source:HGNC Symbol;Acc:HGNC:25459]	protein_coding;nonsense_mediated_decay;retained_intron	DOID:0050686(organ_system_cancer);DOID:0060083(immune_system_cancer);DOID:1240(leukemia);DOID:14566(disease_of_cellular_proliferation);DOID:162(cancer);DOID:2531(hematologic_cancer);DOID:4(disease)	R-HSA-112379(Recruitment of elongation factors to form elongation complex);R-HSA-112385(Addition of nucleotides leads to transcript elongation);R-HSA-112392(Resumption of elongation after recovery from pausing);R-HSA-112395(Abortive termination of elongation after arrest);R-HSA-112396(Separation of elongating transcript from template);R-HSA-113411(2-4 nt.backtracking of Pol II complex on the temp…	44.08	44.13	47.7	71.91	85.49	67.87	6705	8122	8562	13645	15434	13429
ENSG00000006715	chr7	38722974	38932394	-	VPS41	27072	ENST00000310301;ENST00000395969;ENST00000490924;ENST00000448833;ENST00000482217;ENST00000439468;ENST00000462429;ENST00000466017;ENST00000485955;ENST00000413141;ENST00000265745;ENST00000418457	GO:0003674(molecular_function);GO:0005515(protein binding);GO:0005737(cytoplasm);GO:0005764(lysosome);GO:0005765(lysosomal membrane);GO:0005768(endosome);GO:0005769(early endosome);GO:0005770(late endosome);GO:0005794(Golgi apparatus);GO:0005798(Golgi-associated vesicle);GO:0005829(cytosol);GO:0006623(protein targeting to vacuole);GO:0006886(intracellular protein transport);GO:0006914(autophagy);…	05132(Salmonella infection);05132(Salmonella infection)	NA	NA	VPS41 subunit of HOPS complex [Source:HGNC Symbol;Acc:HGNC:12713]	protein_coding;retained_intron;nonsense_mediated_decay;processed_transcript	NA	R-HSA-9754537(SARS-CoV-2 3a tetramer binds to VPS39 within HOPS complex)	4.78	5.09	5.82	6.54	4.01	6.68	1980	2551	2842	3377	1972	3596
ENSG00000006740	chr17	12789498	12991643	+	ARHGAP44	9912	ENST00000379672;ENST00000340825;ENST00000580768;ENST00000578442;ENST00000538915;ENST00000583608;ENST00000578087;ENST00000581437;ENST00000584974	GO:0005096(GTPase activator activity);GO:0005515(protein binding);GO:0005543(phospholipid binding);GO:0005737(cytoplasm);GO:0005768(endosome);GO:0005829(cytosol);GO:0006887(exocytosis);GO:0007165(signal transduction);GO:0014069(postsynaptic density);GO:0030054(cell junction);GO:0030425(dendrite);GO:0031256(leading edge membrane);GO:0031267(small GTPase binding);GO:0032956(regulation of actin cyto…	NA	NA	NA	Rho GTPase activating protein 44 [Source:HGNC Symbol;Acc:HGNC:29096]	protein_coding;nonsense_mediated_decay;retained_intron;processed_transcript	DOID:0050117(disease_by_infectious_agent);DOID:4(disease);DOID:526(Human_immunodeficiency_virus_infectious_disease);DOID:635(acquired_immunodeficiency_syndrome);DOID:934(viral_infectious_disease)	R-HSA-8981637(RHOA GAPs stimulate RHOA GTPase activity);R-HSA-9013144(RAC1 GAPs stimulate RAC1 GTPase activity);R-HSA-9013161(CDC42 GAPs stimulate CDC42 GTPase activity)	4.39	4.43	4.53	3.08	3.94	3.61	2186	2668	2660	1916	2327	2342
ENSG00000006744	chr17	12991612	13018065	-	ELAC2	60528	ENST00000338034;ENST00000480891;ENST00000484122;ENST00000465825;ENST00000487229;ENST00000426905;ENST00000491478;ENST00000492559;ENST00000446899;ENST00000578991;ENST00000476042;ENST00000578104;ENST00000609345;ENST00000609101;ENST00000580504;ENST00000609757;ENST00000583371;ENST00000578071	GO:0003723(RNA binding);GO:0004518(nuclease activity);GO:0004519(endonuclease activity);GO:0004521(endoribonuclease activity);GO:0004549(tRNA-specific ribonuclease activity);GO:0005634(nucleus);GO:0005654(nucleoplasm);GO:0005739(mitochondrion);GO:0005759(mitochondrial matrix);GO:0005829(cytosol);GO:0008033(tRNA processing);GO:0016078(tRNA catabolic process);GO:0016787(hydrolase activity);GO:00344…	03013(RNA transport);03013(RNA transport)	K00784	EC:3.1.26.11	elaC ribonuclease Z 2 [Source:HGNC Symbol;Acc:HGNC:14198]	protein_coding;retained_intron;nonsense_mediated_decay;processed_transcript	DOID:0050686(organ_system_cancer);DOID:10283(prostate_cancer);DOID:14566(disease_of_cellular_proliferation);DOID:162(cancer);DOID:193(reproductive_organ_cancer);DOID:3856(male_reproductive_organ_cancer);DOID:4(disease)	R-HSA-5696815(ELAC2 cleaves the 3' end of pre-tRNA);R-HSA-6785722(Mitochondrial RNase P (mtRNase P) cleaves the 5' ends of pre-tRNAs and ELAC2 (RNase Z) cleaves the 3' ends of pre-tRNAs in the H strand transcript);R-HSA-6786854(Mitochondrial RNase P (mtRNase P) cleaves the 5' ends of pre-tRNAs and ELAC2 (RNase Z) cleaves the 3' ends of pre-tRNAs in the L strand transcript);R-HSA-9708812(ELAC2 cle…	18.04	17.89	19.44	24.9	31.06	23.27	6744	8095	8577	11612	13781	11313
ENSG00000006747	chr7	12570577	12660182	+	SCIN	85477	ENST00000341757;ENST00000297029;ENST00000436854;ENST00000523729;ENST00000476649	GO:0001786(phosphatidylserine binding);GO:0002102(podosome);GO:0003779(actin binding);GO:0005509(calcium ion binding);GO:0005545(1-phosphatidylinositol binding);GO:0005546(phosphatidylinositol-4,5-bisphosphate binding);GO:0005737(cytoplasm);GO:0005856(cytoskeleton);GO:0005903(brush border);GO:0005938(cell cortex);GO:0007417(central nervous system development);GO:0008154(actin polymerization or de…	04666(Fc gamma R-mediated phagocytosis);04810(Regulation of actin cytoskeleton);05203(Viral carcinogenesis);05203(Viral carcinogenesis)	NA	NA	scinderin [Source:HGNC Symbol;Acc:HGNC:21695]	nonsense_mediated_decay;protein_coding;retained_intron	NA	NA	1.94	2.15	2.27	1.34	1.11	1.39	1203	1615	1664	1037	816	1121
ENSG00000006756	X	2903972	2929339	-	ARSD	414	ENST00000381154	GO:0004065(arylsulfatase activity);GO:0005764(lysosome);GO:0005788(endoplasmic reticulum lumen);GO:0008484(sulfuric ester hydrolase activity);GO:0016020(membrane);GO:0016021(integral component of membrane);GO:0016787(hydrolase activity);GO:0046872(metal ion binding)	NA	NA	NA	arylsulfatase D [Source:HGNC Symbol;Acc:HGNC:717]	protein_coding	NA	R-HSA-1614362(SUMF1 mediates the oxidation of cysteine to formylglycine, producing active arylsulfatases)	0.09	0.08	0.08	0.03	0.01	0.07	35	36	37	14	4	37
ENSG00000006757	X	7898247	7927739	-	PNPLA4	8228	ENST00000381042;ENST00000444736;ENST00000442940	GO:0003824(catalytic activity);GO:0004623(phospholipase A2 activity);GO:0004806(triglyceride lipase activity);GO:0005737(cytoplasm);GO:0005739(mitochondrion);GO:0005811(lipid droplet);GO:0005829(cytosol);GO:0006629(lipid metabolic process);GO:0008150(biological_process);GO:0016020(membrane);GO:0016042(lipid catabolic process);GO:0016411(acylglycerol O-acyltransferase activity);GO:0016787(hydrolas…	00830(Retinol metabolism);00830(Retinol metabolism)	NA	NA	patatin like phospholipase domain containing 4 [Source:HGNC Symbol;Acc:HGNC:24887]	protein_coding	DOID:0014667(disease_of_metabolism);DOID:0060158(acquired_metabolic_disease);DOID:374(nutrition_disease);DOID:4(disease);DOID:654(overnutrition);DOID:9970(obesity)	R-HSA-8848338(PNPLA4 hydrolyzes TAG);R-HSA-8848355(PNPLA4 hydrolyzes retinyl palmitate)	0.09	0.04	0.13	0.09	0.12	0.13	17	8	28	22	27	33
ENSG00000006788	chr17	10300865	10373130	-	MYH13	8735	ENST00000418404	GO:0000146(microfilament motor activity);GO:0000166(nucleotide binding);GO:0003774(cytoskeletal motor activity);GO:0003779(actin binding);GO:0005515(protein binding);GO:0005516(calmodulin binding);GO:0005524(ATP binding);GO:0005737(cytoplasm);GO:0005859(muscle myosin complex);GO:0006936(muscle contraction);GO:0009267(cellular response to starvation);GO:0016459(myosin complex);GO:0030016(myofibril…	NA	NA	NA	myosin heavy chain 13 [Source:HGNC Symbol;Acc:HGNC:7571]	protein_coding	NA	NA	0	0	0.02	0	0.02	0.02	0	0	6	0	10	8
ENSG00000006831	chr12	1688574	1788674	+	ADIPOR2	79602	ENST00000357103;ENST00000540974;ENST00000543456;ENST00000535774;ENST00000544470;ENST00000537190	GO:0005515(protein binding);GO:0005886(plasma membrane);GO:0006629(lipid metabolic process);GO:0006631(fatty acid metabolic process);GO:0009755(hormone-mediated signaling pathway);GO:0016020(membrane);GO:0016021(integral component of membrane);GO:0019395(fatty acid oxidation);GO:0031226(intrinsic component of plasma membrane);GO:0033211(adiponectin-activated signaling pathway);GO:0038023(signalin…	04152(AMPK signaling pathway);04211(Longevity regulating pathway);04920(Adipocytokine signaling pathway);04932(Non-alcoholic fatty liver disease);04932(Non-alcoholic fatty liver disease)	NA	NA	adiponectin receptor 2 [Source:HGNC Symbol;Acc:HGNC:24041]	protein_coding;processed_transcript	DOID:0014667(disease_of_metabolism);DOID:0050013(carbohydrate_metabolism_disease);DOID:0050117(disease_by_infectious_agent);DOID:0050686(organ_system_cancer);DOID:0050828(artery_disease);DOID:0060100(musculoskeletal_system_cancer);DOID:0060158(acquired_metabolic_disease);DOID:10283(prostate_cancer);DOID:10534(stomach_cancer);DOID:1074(kidney_failure);DOID:11612(polycystic_ovary_syndrome);DOID:128…	R-HSA-163691(Phosphorylation of ChREBP at Serine 568 by AMPK);R-HSA-8848663(ADIPOQ trimer binds ADIPOR dimers)	19.07	20.38	19.71	22.47	25.12	21.14	5936	7675	7238	8723	9278	8556
ENSG00000006837	chr5	134286350	134371047	-	CDKL3	51265	ENST00000520693;ENST00000519312;ENST00000265334;ENST00000523054;ENST00000521118;ENST00000520592;ENST00000523832;ENST00000522501	GO:0000166(nucleotide binding);GO:0004672(protein kinase activity);GO:0004674(protein serine/threonine kinase activity);GO:0004693(cyclin-dependent protein serine/threonine kinase activity);GO:0004712(protein serine/threonine/tyrosine kinase activity);GO:0005515(protein binding);GO:0005524(ATP binding);GO:0005634(nucleus);GO:0005737(cytoplasm);GO:0006468(protein phosphorylation);GO:0016301(kinase…	NA	K08824	EC:2.7.11.22	cyclin dependent kinase like 3 [Source:HGNC Symbol;Acc:HGNC:15483]	nonsense_mediated_decay;protein_coding;processed_transcript	DOID:0060037(developmental_disorder_of_mental_health);DOID:0060038(specific_developmental_disorder);DOID:1059(intellectual_disability);DOID:150(disease_of_mental_health);DOID:4(disease)	NA	0.92	1.05	1	1.08	1.13	0.95	157	217	201	229	227	214
ENSG00000007001	chr2	157876702	158136154	+	UPP2	151531	ENST00000605860	GO:0003824(catalytic activity);GO:0004850(uridine phosphorylase activity);GO:0005515(protein binding);GO:0005737(cytoplasm);GO:0005829(cytosol);GO:0006218(uridine catabolic process);GO:0006249(dCMP catabolic process);GO:0009116(nucleoside metabolic process);GO:0009164(nucleoside catabolic process);GO:0009166(nucleotide catabolic process);GO:0016740(transferase activity);GO:0016757(glycosyltransfe…	00240(Pyrimidine metabolism);00983(Drug metabolism - other enzymes);01100(Metabolic pathways)	K00757	EC:2.4.2.3	uridine phosphorylase 2 [Source:HGNC Symbol;Acc:HGNC:23061]	protein_coding	NA	R-HSA-74372(uracil + (deoxy)ribose 1-phosphate <=> (deoxy)uridine + orthophosphate [UPP]);R-HSA-74376((deoxy)uridine + orthophosphate <=> uracil + (deoxy)ribose 1-phosphate (UPP))	0	0.01	0.01	0	0	0	0	2	2	0	0	0
ENSG00000007038	chr16	2817180	2826304	+	PRSS21	10942	ENST00000450020;ENST00000005995;ENST00000570594;ENST00000574813;ENST00000571141;ENST00000577043;ENST00000575199;ENST00000574265;ENST00000575739	GO:0004252(serine-type endopeptidase activity);GO:0005515(protein binding);GO:0005576(extracellular region);GO:0005615(extracellular space);GO:0005737(cytoplasm);GO:0005886(plasma membrane);GO:0006508(proteolysis);GO:0007283(spermatogenesis);GO:0008233(peptidase activity);GO:0008236(serine-type peptidase activity);GO:0016020(membrane);GO:0016787(hydrolase activity);GO:0031225(anchored component o…	NA	NA	NA	serine protease 21 [Source:HGNC Symbol;Acc:HGNC:9485]	protein_coding;nonsense_mediated_decay;retained_intron;processed_transcript	DOID:12336(male_infertility);DOID:15(reproductive_system_disease);DOID:48(male_reproductive_system_disease);DOID:4(disease);DOID:5223(infertility);DOID:7(disease_of_anatomical_entity)	R-HSA-8940388(GPLD1 hydrolyses GPI-anchors from proteins)	0.22	0.08	0.81	0.46	0.58	0.39	24	12	105	63	75	58
ENSG00000007047	chr19	45079288	45305284	+	MARK4	57787	ENST00000262891;ENST00000300843;ENST00000590909;ENST00000588533;ENST00000588621;ENST00000592207;ENST00000590897	GO:0000166(nucleotide binding);GO:0000226(microtubule cytoskeleton organization);GO:0000930(gamma-tubulin complex);GO:0001578(microtubule bundle formation);GO:0004672(protein kinase activity);GO:0004674(protein serine/threonine kinase activity);GO:0004712(protein serine/threonine/tyrosine kinase activity);GO:0005515(protein binding);GO:0005524(ATP binding);GO:0005737(cytoplasm);GO:0005813(centros…	NA	K08798	EC:2.7.11.1	microtubule affinity regulating kinase 4 [Source:HGNC Symbol;Acc:HGNC:13538]	protein_coding;retained_intron;nonsense_mediated_decay	NA	R-HSA-5617816(RAB3IP stimulates nucleotide exchange on RAB8A );R-HSA-5626227(CP110 and CEP97 dissociate from the centriole);R-HSA-5626681(Recruitment of transition zone proteins);R-HSA-5626699(MARK4 binds ODF2 in the centriole);R-HSA-5638009(CEP164 recruits RAB3IP-carrying Golgi-derived vesicles to the basal body)	6.98	7.14	6.66	4.36	5.9	4.23	2480	3068	2794	1937	2491	1956
ENSG00000007062	chr4	15963076	16084023	-	PROM1	8842	ENST00000505450;ENST00000513448;ENST00000513946;ENST00000540805;ENST00000514967;ENST00000502501	GO:0001750(photoreceptor outer segment);GO:0005515(protein binding);GO:0005615(extracellular space);GO:0005783(endoplasmic reticulum);GO:0005793(endoplasmic reticulum-Golgi intermediate compartment);GO:0005886(plasma membrane);GO:0005887(integral component of plasma membrane);GO:0005902(microvillus);GO:0005929(cilium);GO:0009986(cell surface);GO:0010842(retina layer formation);GO:0015485(choleste…	05202(Transcriptional misregulation in cancer);05202(Transcriptional misregulation in cancer)	NA	NA	prominin 1 [Source:HGNC Symbol;Acc:HGNC:9454]	protein_coding;retained_intron;nonsense_mediated_decay;processed_transcript	DOID:0014667(disease_of_metabolism);DOID:0050013(carbohydrate_metabolism_disease);DOID:0050155(sensory_system_disease);DOID:0050615(respiratory_system_cancer);DOID:0050686(organ_system_cancer);DOID:0050687(cell_type_cancer);DOID:0050828(artery_disease);DOID:0060083(immune_system_cancer);DOID:0060100(musculoskeletal_system_cancer);DOID:0060158(acquired_metabolic_disease);DOID:10155(intestinal_canc…	NA	0.23	0.17	0.25	0.04	0.05	0.06	93	84	122	21	24	34
ENSG00000007080	chr19	17933015	17943985	+	CCDC124	115098	ENST00000445755;ENST00000602080;ENST00000597436;ENST00000596123	GO:0003713(transcription coactivator activity);GO:0003723(RNA binding);GO:0005634(nucleus);GO:0005737(cytoplasm);GO:0005815(microtubule organizing center);GO:0005829(cytosol);GO:0005856(cytoskeleton);GO:0005886(plasma membrane);GO:0006366(transcription by RNA polymerase II);GO:0007049(cell cycle);GO:0030496(midbody);GO:0045893(positive regulation of DNA-templated transcription);GO:0051301(cell di…	NA	NA	NA	coiled-coil domain containing 124 [Source:HGNC Symbol;Acc:HGNC:25171]	protein_coding;retained_intron	NA	NA	51.14	57.77	51.69	50.81	72.86	50.26	4533	6197	5407	5620	7666	5796
ENSG00000007129	chr19	41549518	41586844	+	CEACAM21	90273	ENST00000618577;ENST00000407170;ENST00000482870	GO:0016020(membrane);GO:0016021(integral component of membrane);GO:0016021(integral component of membrane)	NA	NA	NA	CEA cell adhesion molecule 21 [Source:HGNC Symbol;Acc:HGNC:28834]	processed_transcript;protein_coding	NA	NA	0	0.03	0	0	0	0.07	0	4	0	0	0	11
ENSG00000007168	chr17	2593210	2685608	+	PAFAH1B1	5048	ENST00000576586;ENST00000676201;ENST00000397195;ENST00000575477;ENST00000675621;ENST00000674717;ENST00000676353;ENST00000675202;ENST00000676077;ENST00000674608;ENST00000570400;ENST00000571289;ENST00000675430;ENST00000675331;ENST00000676188;ENST00000676456;ENST00000609078;ENST00000397193;ENST00000574468;ENST00000571495;ENST00000675574;ENST00000675084;ENST00000610190;ENST00000574213	GO:0000132(establishment of mitotic spindle orientation);GO:0000226(microtubule cytoskeleton organization);GO:0000235(astral microtubule);GO:0000776(kinetochore);GO:0001667(ameboidal-type cell migration);GO:0001675(acrosome assembly);GO:0001764(neuron migration);GO:0001961(positive regulation of cytokine-mediated signaling pathway);GO:0005515(protein binding);GO:0005634(nucleus);GO:0005635(nuclea…	00565(Ether lipid metabolism);01100(Metabolic pathways);01100(Metabolic pathways)	NA	NA	platelet activating factor acetylhydrolase 1b regulatory subunit 1 [Source:HGNC Symbol;Acc:HGNC:8574]	protein_coding;retained_intron;processed_transcript;nonsense_mediated_decay	DOID:0050161(lower_respiratory_tract_disease);DOID:1091(tooth_disease);DOID:1176(bronchial_disease);DOID:1474(aggressive_periodontitis);DOID:150(disease_of_mental_health);DOID:1561(cognitive_disorder);DOID:1579(respiratory_system_disease);DOID:2320(obstructive_lung_disease);DOID:2468(psychotic_disorder);DOID:2841(asthma);DOID:3388(periodontal_disease);DOID:403(mouth_disease);DOID:4(disease);DOID:…	R-HSA-141409(Mad1 binds kinetochore);R-HSA-141422(MAD2 converted to an inhibitory state via interaction with Mad1);R-HSA-141431(MAD2 associates with the Mad1 kinetochore complex);R-HSA-141439(Release of activated MAD2 from kinetochores);R-HSA-1638803(Phosphorylation of cohesin by PLK1 at centromeres);R-HSA-1638821(PP2A-B56 dephosphorylates centromeric cohesin);R-HSA-2467809(ESPL1 (Separase) cleav…	9.58	9.59	10.34	11.07	7.77	11.78	7043	8533	8970	10159	6781	11263
ENSG00000007171	chr17	27756766	27800529	-	NOS2	4843339345	ENST00000313735;ENST00000697337;ENST00000697340;ENST00000697341	GO:0001666(response to hypoxia);GO:0001912(positive regulation of leukocyte mediated cytotoxicity);GO:0002227(innate immune response in mucosa);GO:0004517(nitric-oxide synthase activity);GO:0005515(protein binding);GO:0005516(calmodulin binding);GO:0005634(nucleus);GO:0005654(nucleoplasm);GO:0005737(cytoplasm);GO:0005777(peroxisome);GO:0005782(peroxisomal matrix);GO:0005829(cytosol);GO:0005886(pl…	00220(Arginine biosynthesis);00330(Arginine and proline metabolism);01100(Metabolic pathways);04020(Calcium signaling pathway);04066(HIF-1 signaling pathway);04146(Peroxisome);04371(Apelin signaling pathway);04926(Relaxin signaling pathway);05010(Alzheimer disease);05014(Amyotrophic lateral sclerosis);05022(Pathways of neurodegeneration - multiple diseases);05133(Pertussis);05140(Leishmaniasis);0…	K13241	EC:1.14.13.39	nitric oxide synthase 2 [Source:HGNC Symbol;Acc:HGNC:7873]	protein_coding;nonsense_mediated_decay;retained_intron	DOID:0014667(disease_of_metabolism);DOID:0050013(carbohydrate_metabolism_disease);DOID:0050117(disease_by_infectious_agent);DOID:0050136(systemic_mycosis);DOID:0050155(sensory_system_disease);DOID:0050161(lower_respiratory_tract_disease);DOID:0050177(monogenic_disease);DOID:0050292(primary_systemic_mycosis);DOID:0050338(primary_bacterial_infectious_disease);DOID:0050686(organ_system_cancer);DOID:…	R-HSA-418436(Nitric Oxide Synthase (NOS) produces Nitric Oxide (NO));R-HSA-6790041(Expression of STAT3-upregulated cytosolic proteins);R-HSA-9033233(PEX5S,L binds cargo proteins containing PTS1);R-HSA-9033235(Cargo of PEX5S,L translocates from the cytosol to the peroxisomal matrix);R-HSA-9033236(PEX5S,L:Cargo binds PEX13:PEX14:PEX2:PEX10:PEX12 (Docking and Translocation Module));R-HSA-9636261(NOS…	0.2	0.27	0.45	0.31	0.53	0.38	67	108	174	129	208	161
ENSG00000007174	chr17	11598470	11969748	+	DNAH9	1770	ENST00000579828;ENST00000262442	GO:0000166(nucleotide binding);GO:0003341(cilium movement);GO:0005515(protein binding);GO:0005524(ATP binding);GO:0005576(extracellular region);GO:0005737(cytoplasm);GO:0005856(cytoskeleton);GO:0005858(axonemal dynein complex);GO:0005874(microtubule);GO:0005929(cilium);GO:0005930(axoneme);GO:0007018(microtubule-based movement);GO:0008569(minus-end-directed microtubule motor activity);GO:0030030(c…	05014(Amyotrophic lateral sclerosis);05016(Huntington disease);05022(Pathways of neurodegeneration - multiple diseases);05022(Pathways of neurodegeneration - multiple diseases)	NA	NA	dynein axonemal heavy chain 9 [Source:HGNC Symbol;Acc:HGNC:2953]	protein_coding	NA	NA	0	0	0	0.01	0	0	0	0	0	12	0	4
ENSG00000007202	chr17	28614446	28645454	-	KIAA0100	9703	ENST00000528896;ENST00000389003;ENST00000583860;ENST00000579924;ENST00000580395;ENST00000577261;ENST00000582417;ENST00000581064;ENST00000580882;ENST00000581267;ENST00000577417;ENST00000577580;ENST00000579253;ENST00000582901	GO:0005515(protein binding);GO:0005576(extracellular region);GO:0005576(extracellular region)	NA	NA	NA	KIAA0100 [Source:HGNC Symbol;Acc:HGNC:28960]	protein_coding;retained_intron;processed_transcript;nonsense_mediated_decay	DOID:0050686(organ_system_cancer);DOID:14566(disease_of_cellular_proliferation);DOID:1612(breast_cancer);DOID:162(cancer);DOID:3459(breast_carcinoma);DOID:4(disease);DOID:5093(thoracic_cancer)	NA	29.46	30.45	34.92	36.02	35.81	32.78	14514	18151	20299	22139	20942	21008
ENSG00000007216	chr17	28473293	28497781	+	SLC13A2	9058	ENST00000444914	GO:0005515(protein binding);GO:0005886(plasma membrane);GO:0005887(integral component of plasma membrane);GO:0006811(ion transport);GO:0006814(sodium ion transport);GO:0015141(succinate transmembrane transporter activity);GO:0015293(symporter activity);GO:0015361(low-affinity sodium:dicarboxylate symporter activity);GO:0016020(membrane);GO:0016021(integral component of membrane);GO:0022857(transm…	NA	NA	NA	solute carrier family 13 member 2 [Source:HGNC Symbol;Acc:HGNC:10917]	protein_coding	DOID:4(disease)	R-HSA-433131(NaDC1 co-transports dicarboxylic acids and a sodium ion)	0	0	0	0.01	0	0	0	0	0	2	0	0
ENSG00000007237	chr17	9910609	10114553	-	GAS7	8522	ENST00000432992;ENST00000580865;ENST00000542249;ENST00000579158;ENST00000581112;ENST00000578456;ENST00000578655	GO:0005515(protein binding);GO:0005737(cytoplasm);GO:0005884(actin filament);GO:0005886(plasma membrane);GO:0007399(nervous system development);GO:0030041(actin filament polymerization);GO:0030154(cell differentiation);GO:0042802(identical protein binding);GO:0048812(neuron projection morphogenesis);GO:0051015(actin filament binding);GO:0051015(actin filament binding)	NA	NA	NA	growth arrest specific 7 [Source:HGNC Symbol;Acc:HGNC:4169]	protein_coding;processed_transcript;retained_intron	DOID:0050686(organ_system_cancer);DOID:1192(peripheral_nervous_system_neoplasm);DOID:14566(disease_of_cellular_proliferation);DOID:162(cancer);DOID:2621(autonomic_nervous_system_neoplasm);DOID:3093(nervous_system_cancer);DOID:4(disease);DOID:769(neuroblastoma)	NA	1.03	0.92	1.17	0.48	0.62	0.65	561	605	750	325	403	459
ENSG00000007255	chr19	45162928	45178237	-	TRAPPC6A	79090	ENST00000006275;ENST00000588062;ENST00000585934;ENST00000592647;ENST00000587818	GO:0005515(protein binding);GO:0005737(cytoplasm);GO:0005783(endoplasmic reticulum);GO:0005794(Golgi apparatus);GO:0005801(cis-Golgi network);GO:0005802(trans-Golgi network);GO:0005829(cytosol);GO:0006888(endoplasmic reticulum to Golgi vesicle-mediated transport);GO:0016192(vesicle-mediated transport);GO:0030008(TRAPP complex);GO:0043087(regulation of GTPase activity);GO:0048193(Golgi vesicle tra…	NA	NA	NA	trafficking protein particle complex subunit 6A [Source:HGNC Symbol;Acc:HGNC:23069]	protein_coding;retained_intron	NA	R-HSA-5694409(Nucleotide exchange on RAB1);R-HSA-5694418(RAB1:GTP binds USO1 and GORASP1:GOLGA2);R-HSA-5694439(COPII coat binds TRAPPCII and RAB1:GDP);R-HSA-5694441(CSNK1D phosphorylates SEC23);R-HSA-8877475(TRAPPC complexes exchange GTP for GDP on RAB1)	6.86	4.61	5.93	4.68	11.04	7.5	344	280	350	293	655	487
ENSG00000007264	chr19	3777973	3801812	-	MATK	4145	ENST00000310132;ENST00000395040;ENST00000590493;ENST00000588983;ENST00000587180;ENST00000591059	GO:0000166(nucleotide binding);GO:0004672(protein kinase activity);GO:0004712(protein serine/threonine/tyrosine kinase activity);GO:0004713(protein tyrosine kinase activity);GO:0004715(non-membrane spanning protein tyrosine kinase activity);GO:0005515(protein binding);GO:0005524(ATP binding);GO:0005737(cytoplasm);GO:0005829(cytosol);GO:0006468(protein phosphorylation);GO:0008284(positive regulati…	04722(Neurotrophin signaling pathway);04722(Neurotrophin signaling pathway)	K08888	EC:2.7.10.2	megakaryocyte-associated tyrosine kinase [Source:HGNC Symbol;Acc:HGNC:6906]	protein_coding	DOID:0050686(organ_system_cancer);DOID:10155(intestinal_cancer);DOID:1192(peripheral_nervous_system_neoplasm);DOID:1319(brain_cancer);DOID:14566(disease_of_cellular_proliferation);DOID:1612(breast_cancer);DOID:162(cancer);DOID:219(colon_cancer);DOID:2621(autonomic_nervous_system_neoplasm);DOID:3093(nervous_system_cancer);DOID:3119(gastrointestinal_system_cancer);DOID:3620(central_nervous_system_c…	R-HSA-1963563(MATK (CSK homologous kinase) binds phosphorylated ERBB2)	1.29	1.55	1.93	0.81	1.35	0.97	287	415	504	225	356	281
ENSG00000007306	chr19	41673303	41706976	-	CEACAM7	1087	ENST00000006724	GO:0005576(extracellular region);GO:0005829(cytosol);GO:0005886(plasma membrane);GO:0016020(membrane);GO:0016324(apical plasma membrane);GO:0031225(anchored component of membrane)	NA	NA	NA	CEA cell adhesion molecule 7 [Source:HGNC Symbol;Acc:HGNC:1819]	protein_coding	DOID:14566(disease_of_cellular_proliferation);DOID:162(cancer);DOID:4(disease)	R-HSA-8940388(GPLD1 hydrolyses GPI-anchors from proteins)	0	0	0	0	0	0.01	0	0	0	0	0	3
ENSG00000007312	chr17	63928738	63932331	-	CD79B	974	ENST00000006750;ENST00000392795;ENST00000559358;ENST00000583260	GO:0002250(adaptive immune response);GO:0002376(immune system process);GO:0004888(transmembrane signaling receptor activity);GO:0005515(protein binding);GO:0005886(plasma membrane);GO:0005887(integral component of plasma membrane);GO:0006955(immune response);GO:0007165(signal transduction);GO:0007166(cell surface receptor signaling pathway);GO:0009897(external side of plasma membrane);GO:0016020(…	04662(B cell receptor signaling pathway);04662(B cell receptor signaling pathway)	NA	NA	CD79b molecule [Source:HGNC Symbol;Acc:HGNC:1699]	protein_coding;retained_intron	DOID:0050686(organ_system_cancer);DOID:0060083(immune_system_cancer);DOID:0070004(myeloma);DOID:14566(disease_of_cellular_proliferation);DOID:162(cancer);DOID:2531(hematologic_cancer);DOID:4960(bone_marrow_cancer);DOID:4(disease);DOID:9538(multiple_myeloma)	R-HSA-1112666(BLNK (SLP-65) Signalosome hydrolyzes phosphatidyinositol bisphosphate forming diacylglycerol and inositol-1,4,5-trisphosphate);R-HSA-5690701(SHP1 binds p-CD22);R-HSA-5690702(LYN phosphorylates CD22);R-HSA-5690740(CD22 binds B-cell receptor);R-HSA-9606151(Phosphorylated BLNK (SLP65, in Antigen:p-BCR:p-SYK:p-BLNK:CIN85:GRB2:SOS1) binds BTK, PLCG2, VAV1, NCK1);R-HSA-9606159(BTK autopho…	0.03	0.03	0	0.02	0.08	0.08	4	4	0	4	11	13
ENSG00000007314	chr17	63938554	63972918	-	SCN4A	6329	ENST00000435607	GO:0001518(voltage-gated sodium channel complex);GO:0005216(ion channel activity);GO:0005244(voltage-gated ion channel activity);GO:0005248(voltage-gated sodium channel activity);GO:0005261(cation channel activity);GO:0005272(sodium channel activity);GO:0005515(protein binding);GO:0005886(plasma membrane);GO:0005887(integral component of plasma membrane);GO:0006811(ion transport);GO:0006814(sodiu…	NA	NA	NA	sodium voltage-gated channel alpha subunit 4 [Source:HGNC Symbol;Acc:HGNC:10591]	protein_coding	DOID:0014667(disease_of_metabolism);DOID:0080000(muscular_disease);DOID:1029(familial_periodic_paralysis);DOID:10459(common_cold);DOID:1289(neurodegenerative_disease);DOID:14451(hyperkalemic_periodic_paralysis);DOID:14452(hypokalemic_periodic_paralysis);DOID:150(disease_of_mental_health);DOID:1579(respiratory_system_disease);DOID:17(musculoskeletal_system_disease);DOID:2106(Thomsen_disease);DOID:…	R-HSA-373739(Ankyrins link voltage-gated sodium and potassium channels to spectrin and L1);R-HSA-5576895(SCNAs:SNCBs transport Na+ from extracellular region to cytosol)	0.04	0.01	0	0.01	0	0.02	17	4	0	7	0	11
ENSG00000007341	chr1	112523518	112620825	-	ST7L	54879	ENST00000358039;ENST00000361846;ENST00000360743;ENST00000490715;ENST00000480988;ENST00000495109;ENST00000498197;ENST00000477682;ENST00000369669;ENST00000490067;ENST00000497457;ENST00000343210;ENST00000369666;ENST00000463235;ENST00000497235;ENST00000369664;ENST00000479436;ENST00000470519;ENST00000459630;ENST00000477332;ENST00000473206;ENST00000485753;ENST00000470683;ENST00000498383;ENST00000467335…	GO:0005515(protein binding);GO:0016020(membrane);GO:0016021(integral component of membrane);GO:0030308(negative regulation of cell growth);GO:0030308(negative regulation of cell growth)	NA	NA	NA	suppression of tumorigenicity 7 like [Source:HGNC Symbol;Acc:HGNC:18441]	protein_coding;nonsense_mediated_decay;processed_transcript	NA	NA	1.66	1.78	1.56	3.1	2.9	2.99	725	940	805	1683	1496	1694
ENSG00000007350	X	154295795	154330350	+	TKTL1	8277	ENST00000369915;ENST00000369912;ENST00000482044	GO:0003824(catalytic activity);GO:0004802(transketolase activity);GO:0005634(nucleus);GO:0005737(cytoplasm);GO:0005829(cytosol);GO:0006007(glucose catabolic process);GO:0006772(thiamine metabolic process);GO:0016740(transferase activity);GO:0030976(thiamine pyrophosphate binding);GO:0046872(metal ion binding);GO:0046872(metal ion binding)	00030(Pentose phosphate pathway);01100(Metabolic pathways);01200(Carbon metabolism);01230(Biosynthesis of amino acids);01230(Biosynthesis of amino acids)	K00615	EC:2.2.1.1	transketolase like 1 [Source:HGNC Symbol;Acc:HGNC:11835]	protein_coding;processed_transcript	DOID:0050686(organ_system_cancer);DOID:14566(disease_of_cellular_proliferation);DOID:162(cancer);DOID:170(endocrine_gland_cancer);DOID:1781(thyroid_cancer);DOID:3119(gastrointestinal_system_cancer);DOID:3571(liver_cancer);DOID:3963(thyroid_carcinoma);DOID:4(disease);DOID:684(hepatocellular_carcinoma);DOID:686(liver_carcinoma)	NA	0.29	0.29	0.36	0.04	0	0.06	54	67	80	12	0	15
ENSG00000007372	chr11	31784779	31817948	-	PAX6	5080	ENST00000606377;ENST00000419022;ENST00000643871;ENST00000638914;ENST00000640610;ENST00000379109;ENST00000639916;ENST00000640368;ENST00000638685;ENST00000379107;ENST00000639409;ENST00000474783;ENST00000470027;ENST00000640287;ENST00000533333;ENST00000640613;ENST00000471303;ENST00000379111;ENST00000639950;ENST00000638250;ENST00000640038;ENST00000524853;ENST00000640872;ENST00000640735;ENST00000640460…	GO:0000122(negative regulation of transcription by RNA polymerase II);GO:0000132(establishment of mitotic spindle orientation);GO:0000785(chromatin);GO:0000976(transcription cis-regulatory region binding);GO:0000978(RNA polymerase II cis-regulatory region sequence-specific DNA binding);GO:0000979(RNA polymerase II core promoter sequence-specific DNA binding);GO:0000981(DNA-binding transcription f…	04550(Signaling pathways regulating pluripotency of stem cells);04950(Maturity onset diabetes of the young);04950(Maturity onset diabetes of the young)	NA	NA	paired box 6 [Source:HGNC Symbol;Acc:HGNC:8620]	protein_coding;retained_intron;processed_transcript	DOID:0050155(sensory_system_disease);DOID:0050686(organ_system_cancer);DOID:0080015(physical_disorder);DOID:10907(microcephaly);DOID:11054(urinary_bladder_cancer);DOID:110(lens_disease);DOID:11830(myopia);DOID:12271(aniridia);DOID:1279(ocular_motility_disease);DOID:14566(disease_of_cellular_proliferation);DOID:1492(eye_and_adnexa_disease);DOID:162(cancer);DOID:225(syndrome);DOID:240(iris_disease)…	R-HSA-211272(FOXOA2-, MAFA-, and PAX6-dependent synthesis of PDX1 protein);R-HSA-211289(MAFA-, NKX2-2-, PAX6-, and PDX1-dependent synthesis of insulin precursor protein);R-HSA-381799(Synthesis of Preproglucagon in intestinal L cells);R-HSA-400500(Synthesis of prepro-Glucose-dependent Insulinotropic Polypeptide (preproGIP) in intestinal K cells);R-HSA-5617874(HOXD4 gene is transcribed);R-HSA-56178…	0.84	1.06	0.85	0.86	0.7	0.86	945	1432	1121	1198	927	1246
ENSG00000007376	chr16	784974	788397	-	RPUSD1	113000	ENST00000561734;ENST00000007264;ENST00000565809;ENST00000567114;ENST00000569601;ENST00000565377;ENST00000567283;ENST00000562070;ENST00000565503;ENST00000563560	GO:0000455(enzyme-directed rRNA pseudouridine synthesis);GO:0001522(pseudouridine synthesis);GO:0003674(molecular_function);GO:0003723(RNA binding);GO:0005515(protein binding);GO:0005575(cellular_component);GO:0008150(biological_process);GO:0009451(RNA modification);GO:0009982(pseudouridine synthase activity);GO:0009982(pseudouridine synthase activity)	NA	NA	NA	RNA pseudouridine synthase domain containing 1 [Source:HGNC Symbol;Acc:HGNC:14173]	protein_coding;nonsense_mediated_decay	NA	NA	5.25	5.01	5.96	13.15	17.58	13.08	780	900	1043	2427	3089	2520
ENSG00000007384	chr16	58059	72631	-	RHBDF1	64285	ENST00000262316;ENST00000486045;ENST00000493647;ENST00000482904;ENST00000417043;ENST00000487201;ENST00000419764	GO:0000139(Golgi membrane);GO:0004252(serine-type endopeptidase activity);GO:0005515(protein binding);GO:0005783(endoplasmic reticulum);GO:0005789(endoplasmic reticulum membrane);GO:0005794(Golgi apparatus);GO:0008283(cell population proliferation);GO:0015031(protein transport);GO:0016020(membrane);GO:0016021(integral component of membrane);GO:0016477(cell migration);GO:0019838(growth factor bind…	NA	NA	NA	rhomboid 5 homolog 1 [Source:HGNC Symbol;Acc:HGNC:20561]	protein_coding;retained_intron;nonsense_mediated_decay	DOID:0050687(cell_type_cancer);DOID:14566(disease_of_cellular_proliferation);DOID:162(cancer);DOID:2994(germ_cell_cancer);DOID:4766(embryoma);DOID:4(disease);DOID:688(embryonal_cancer)	NA	6.08	5.47	5.6	1.86	1.65	1.77	1597	1736	1734	613	515	607
ENSG00000007392	chr16	188969	229463	-	LUC7L	55692	ENST00000426094;ENST00000337351;ENST00000397783;ENST00000629543;ENST00000468732;ENST00000429378;ENST00000293872;ENST00000490762;ENST00000464711;ENST00000442701;ENST00000397780;ENST00000419516;ENST00000495349;ENST00000418978;ENST00000443357;ENST00000469109;ENST00000467552	GO:0003729(mRNA binding);GO:0005515(protein binding);GO:0005685(U1 snRNP);GO:0006376(mRNA splice site selection);GO:0042802(identical protein binding);GO:0045843(negative regulation of striated muscle tissue development);GO:0050733(RS domain binding);GO:0071004(U2-type prespliceosome);GO:0071004(U2-type prespliceosome)	NA	NA	NA	LUC7 like [Source:HGNC Symbol;Acc:HGNC:6723]	nonsense_mediated_decay;protein_coding;retained_intron	NA	NA	7.97	8.27	7.85	12.96	13.15	12.87	2633	3308	3058	5333	5151	5523
ENSG00000007402	chr3	50362613	50504244	-	CACNA2D2	9254	ENST00000424201;ENST00000423994;ENST00000429770;ENST00000266039;ENST00000483620;ENST00000479441;ENST00000487413	GO:0005244(voltage-gated ion channel activity);GO:0005245(voltage-gated calcium channel activity);GO:0005262(calcium channel activity);GO:0005886(plasma membrane);GO:0005891(voltage-gated calcium channel complex);GO:0006811(ion transport);GO:0006816(calcium ion transport);GO:0016020(membrane);GO:0016021(integral component of membrane);GO:0034765(regulation of ion transmembrane transport);GO:00468…	04010(MAPK signaling pathway);04260(Cardiac muscle contraction);04261(Adrenergic signaling in cardiomyocytes);04921(Oxytocin signaling pathway);05410(Hypertrophic cardiomyopathy);05412(Arrhythmogenic right ventricular cardiomyopathy);05414(Dilated cardiomyopathy);05414(Dilated cardiomyopathy)	NA	NA	calcium voltage-gated channel auxiliary subunit alpha2delta 2 [Source:HGNC Symbol;Acc:HGNC:1400]	protein_coding;retained_intron;processed_transcript	DOID:14566(disease_of_cellular_proliferation);DOID:162(cancer);DOID:4(disease)	R-HSA-210420(Ca2+ influx through voltage gated Ca2+ channels);R-HSA-265166(Exocytosis of Insulin);R-HSA-265645(Calcium Influx through Voltage-gated Calcium Channels);R-HSA-400046(L-type Calcium Channels close in pancreatic beta cells);R-HSA-5577213(LTCC multimer transports Ca2+ from extracellular region to cytosol);R-HSA-9614031(Class IV antihypertensives bind LTCC multimer);R-HSA-9659515(CACNA1D…	1.48	1.44	1.91	1.02	1.43	0.98	515	610	786	443	592	446
ENSG00000007516	chr16	1333638	1349441	+	BAIAP3	8938	ENST00000565665;ENST00000397488;ENST00000426824;ENST00000324385;ENST00000628027;ENST00000421665;ENST00000568198;ENST00000566162;ENST00000561602;ENST00000564213;ENST00000567203;ENST00000566389	GO:0000149(SNARE binding);GO:0001956(positive regulation of neurotransmitter secretion);GO:0005509(calcium ion binding);GO:0005515(protein binding);GO:0005543(phospholipid binding);GO:0005737(cytoplasm);GO:0005768(endosome);GO:0005794(Golgi apparatus);GO:0005829(cytosol);GO:0005886(plasma membrane);GO:0006887(exocytosis);GO:0007186(G protein-coupled receptor signaling pathway);GO:0016020(membrane…	05202(Transcriptional misregulation in cancer);05202(Transcriptional misregulation in cancer)	NA	NA	BAI1 associated protein 3 [Source:HGNC Symbol;Acc:HGNC:948]	retained_intron;protein_coding;processed_transcript	NA	NA	0.72	0.53	0.68	0.7	0.71	0.6	238	211	267	290	279	257
ENSG00000007520	chr16	1349240	1351878	-	TSR3	115939	ENST00000007390;ENST00000566296	GO:0000154(rRNA modification);GO:0000455(enzyme-directed rRNA pseudouridine synthesis);GO:0005737(cytoplasm);GO:0005829(cytosol);GO:0006364(rRNA processing);GO:0016740(transferase activity);GO:0030490(maturation of SSU-rRNA);GO:0042254(ribosome biogenesis);GO:0106388(18S rRNA aminocarboxypropyltransferase activity);GO:1904047(S-adenosyl-L-methionine binding);GO:1904047(S-adenosyl-L-methionine bin…	NA	NA	NA	TSR3 ribosome maturation factor [Source:HGNC Symbol;Acc:HGNC:14175]	protein_coding;nonsense_mediated_decay	NA	R-HSA-8868783(TSR3 transfers aminocarboxypropyl group from S-adenosylmethionine to N(1)-methylpseudouridine-1248 of 18SE rRNA yielding N(1)-methyl-N(3)-aminocarboxypropylpseudouridine-1248)	15.97	19.69	18.32	27.81	38.58	24.86	1031	1539	1396	2241	2957	2089
ENSG00000007541	chr16	566995	584108	+	PIGQ	9091	ENST00000439574;ENST00000321878;ENST00000422307;ENST00000026218;ENST00000470411;ENST00000637701;ENST00000443147;ENST00000635909;ENST00000636005;ENST00000637468;ENST00000638143;ENST00000544860;ENST00000537901;ENST00000635935;ENST00000420990;ENST00000480424;ENST00000540241;ENST00000476438;ENST00000540548;ENST00000634341	GO:0000506(glycosylphosphatidylinositol-N-acetylglucosaminyltransferase (GPI-GnT) complex);GO:0005515(protein binding);GO:0005783(endoplasmic reticulum);GO:0005789(endoplasmic reticulum membrane);GO:0005975(carbohydrate metabolic process);GO:0006506(GPI anchor biosynthetic process);GO:0016020(membrane);GO:0016021(integral component of membrane);GO:0016021(integral component of membrane)	00563(Glycosylphosphatidylinositol (GPI)-anchor biosynthesis);01100(Metabolic pathways);01100(Metabolic pathways)	NA	NA	phosphatidylinositol glycan anchor biosynthesis class Q [Source:HGNC Symbol;Acc:HGNC:14135]	protein_coding;processed_transcript;nonsense_mediated_decay;retained_intron	NA	R-HSA-162730(phosphatidylinositol + UDP-N-acetyl-D-glucosamine -> N-acetylglucosaminyl-PI + UDP)	5.29	6.39	6.45	6.15	6.61	5.68	2223	3245	3196	3226	3298	3111
ENSG00000007545	chr16	1612337	1677908	+	CRAMP1	57585	ENST00000674071;ENST00000397412;ENST00000293925;ENST00000492778;ENST00000498594;ENST00000415022;ENST00000466562;ENST00000467286;ENST00000468839	GO:0003677(DNA binding);GO:0003682(chromatin binding);GO:0005634(nucleus);GO:0007389(pattern specification process);GO:0007389(pattern specification process)	NA	NA	NA	cramped chromatin regulator homolog 1 [Source:HGNC Symbol;Acc:HGNC:14122]	protein_coding;retained_intron	NA	NA	7.06	6.57	8.15	8.39	8.35	7.92	3243	3652	4417	4804	4549	4728
ENSG00000007866	chr6	35473597	35497079	-	TEAD3	7005	ENST00000338863;ENST00000639578	GO:0000785(chromatin);GO:0000978(RNA polymerase II cis-regulatory region sequence-specific DNA binding);GO:0000981(DNA-binding transcription factor activity, RNA polymerase II-specific);GO:0003677(DNA binding);GO:0003700(DNA-binding transcription factor activity);GO:0005515(protein binding);GO:0005634(nucleus);GO:0005654(nucleoplasm);GO:0005667(transcription regulator complex);GO:0006355(regulati…	04390(Hippo signaling pathway);04392(Hippo signaling pathway - multiple species);04392(Hippo signaling pathway - multiple species)	NA	NA	TEA domain transcription factor 3 [Source:HGNC Symbol;Acc:HGNC:11716]	protein_coding	NA	R-HSA-1989766(Expression of CTGF);R-HSA-2032781(WWTR1 (TAZ) binds TEAD);R-HSA-8871266(YAP1 binds TEAD3);R-HSA-8951676(RUNX3 binds TEADs and YAP1);R-HSA-8951695(TEADs:YAP1 binds CTGF gene)	7.08	6.76	7.06	3.67	5.37	4.38	1153	1331	1356	746	1038	928
ENSG00000007908	chr1	169722640	169734079	-	SELE	6401	ENST00000333360	GO:0002092(positive regulation of receptor internalization);GO:0002523(leukocyte migration involved in inflammatory response);GO:0004888(transmembrane signaling receptor activity);GO:0005515(protein binding);GO:0005615(extracellular space);GO:0005886(plasma membrane);GO:0005887(integral component of plasma membrane);GO:0005901(caveola);GO:0005905(clathrin-coated pit);GO:0006954(inflammatory respo…	04514(Cell adhesion molecules);04668(TNF signaling pathway);04933(AGE-RAGE signaling pathway in diabetic complications);05143(African trypanosomiasis);05144(Malaria);05418(Fluid shear stress and atherosclerosis)	NA	NA	selectin E [Source:HGNC Symbol;Acc:HGNC:10718]	protein_coding	DOID:0014667(disease_of_metabolism);DOID:0050013(carbohydrate_metabolism_disease);DOID:0050155(sensory_system_disease);DOID:0050177(monogenic_disease);DOID:0050615(respiratory_system_cancer);DOID:0050686(organ_system_cancer);DOID:0050687(cell_type_cancer);DOID:0050737(autosomal_recessive_disease);DOID:0050739(autosomal_genetic_disease);DOID:0050828(artery_disease);DOID:0060005(autoimmune_disease_…	R-HSA-202724(P-selectin binds P-selectin ligand);R-HSA-2870221(E-selectin binds E-selectin ligand)	0	0	0	0	0	0.01	0	0	0	0	0	4
ENSG00000007923	chr1	6634168	6701822	-	DNAJC11	55735	ENST00000451196;ENST00000377577;ENST00000690452;ENST00000689025;ENST00000691481;ENST00000686243;ENST00000472414;ENST00000689169;ENST00000685360;ENST00000689474;ENST00000690062;ENST00000465508;ENST00000294401;ENST00000426784;ENST00000473993;ENST00000685485;ENST00000691444;ENST00000688162;ENST00000485073;ENST00000460594;ENST00000693337;ENST00000465911	GO:0001401(SAM complex);GO:0005515(protein binding);GO:0005654(nucleoplasm);GO:0005739(mitochondrion);GO:0005741(mitochondrial outer membrane);GO:0007007(inner mitochondrial membrane organization);GO:0016020(membrane);GO:0016607(nuclear speck);GO:0042407(cristae formation);GO:0061617(MICOS complex);GO:0140275(MIB complex);GO:0140275(MIB complex)	NA	NA	NA	DnaJ heat shock protein family (Hsp40) member C11 [Source:HGNC Symbol;Acc:HGNC:25570]	protein_coding;retained_intron;nonsense_mediated_decay;processed_transcript	DOID:0050686(organ_system_cancer);DOID:1192(peripheral_nervous_system_neoplasm);DOID:14566(disease_of_cellular_proliferation);DOID:162(cancer);DOID:2621(autonomic_nervous_system_neoplasm);DOID:3093(nervous_system_cancer);DOID:4(disease);DOID:769(neuroblastoma)	R-HSA-8949609(Formation of MIB complex containing the MICOS complex causes curvature of mitochondrial inner membrane)	5.27	5.26	6.87	12.12	13.65	11.36	3434	4148	5276	9840	10538	9618
ENSG00000007933	chr1	171090901	171107753	+	FMO3	2328	ENST00000367755	GO:0004497(monooxygenase activity);GO:0004499(N,N-dimethylaniline monooxygenase activity);GO:0005515(protein binding);GO:0005783(endoplasmic reticulum);GO:0005789(endoplasmic reticulum membrane);GO:0016020(membrane);GO:0016021(integral component of membrane);GO:0016491(oxidoreductase activity);GO:0034899(trimethylamine monooxygenase activity);GO:0043231(intracellular membrane-bounded organelle);G…	00982(Drug metabolism - cytochrome P450)	K00485	EC:1.14.13.8	flavin containing dimethylaniline monoxygenase 3 [Source:HGNC Symbol;Acc:HGNC:3771]	protein_coding	DOID:0050828(artery_disease);DOID:10763(hypertension);DOID:10825(essential_hypertension);DOID:1287(cardiovascular_system_disease);DOID:178(vascular_disease);DOID:4(disease);DOID:7(disease_of_anatomical_entity)	R-HSA-139970(FMO3:FAD N-oxidises TMA to TMAO);R-HSA-5602966(Defective FMO3 does not N-oxidise TMA)	0.02	0	0	0	0	0	5	0	0	0	0	0
ENSG00000007944	chr6	16129086	16148248	+	MYLIP	29116	ENST00000356840;ENST00000349606	GO:0004842(ubiquitin-protein transferase activity);GO:0005515(protein binding);GO:0005737(cytoplasm);GO:0005829(cytosol);GO:0005856(cytoskeleton);GO:0005886(plasma membrane);GO:0006511(ubiquitin-dependent protein catabolic process);GO:0007399(nervous system development);GO:0008092(cytoskeletal protein binding);GO:0010977(negative regulation of neuron projection development);GO:0010989(negative re…	04979(Cholesterol metabolism);04979(Cholesterol metabolism)	K10637	EC:2.3.2.27	myosin regulatory light chain interacting protein [Source:HGNC Symbol;Acc:HGNC:21155]	protein_coding	NA	R-HSA-8854628(MYLIP dimer ubiquitinates VLDLR on Lys-839);R-HSA-9623365(Expression of MYLIP regulated by NR1H2,3);R-HSA-983140(Transfer of Ub from E2 to substrate and release of E2);R-HSA-983147(Release of E3 from polyubiquitinated substrate);R-HSA-983156(Polyubiquitination of substrate);R-HSA-983157(Interaction of E3 with substrate and E2-Ub complex)	8.16	9.36	7.06	8.01	8.27	8.76	1338	1856	1366	1638	1610	1868
ENSG00000007952	X	100843324	100874359	-	NOX1	27035	ENST00000372966	GO:0000165(MAPK cascade);GO:0001525(angiogenesis);GO:0003081(regulation of systemic arterial blood pressure by renin-angiotensin);GO:0005244(voltage-gated ion channel activity);GO:0005515(protein binding);GO:0005737(cytoplasm);GO:0005768(endosome);GO:0005769(early endosome);GO:0005886(plasma membrane);GO:0006739(NADP metabolic process);GO:0006811(ion transport);GO:0006952(defense response);GO:000…	04380(Osteoclast differentiation);04933(AGE-RAGE signaling pathway in diabetic complications);05010(Alzheimer disease);05022(Pathways of neurodegeneration - multiple diseases);05418(Fluid shear stress and atherosclerosis)	NA	NA	NADPH oxidase 1 [Source:HGNC Symbol;Acc:HGNC:7889]	protein_coding	DOID:0014667(disease_of_metabolism);DOID:0050013(carbohydrate_metabolism_disease);DOID:0050686(organ_system_cancer);DOID:0050828(artery_disease);DOID:0060072(benign_neoplasm);DOID:0060083(immune_system_cancer);DOID:0060084(cell_type_benign_neoplasm);DOID:0060158(acquired_metabolic_disease);DOID:10591(pre_eclampsia);DOID:10763(hypertension);DOID:1159(functional_gastric_disease);DOID:1240(leukemia)…	R-HSA-5668714(RAC1:GTP binds NOX1 complex);R-HSA-5668718(NOX1 complex:RAC1:GTP generates superoxide from oxygen);R-HSA-9013145(RAC1 binds effectors at the plasma membrane);R-HSA-9018808(RAC3 binds effectors at the plasma membrane);R-HSA-9673794(ppDVL:RAC1:GTP binds NOX1 complex);R-HSA-9673797(NOX1 complex:pp-DVL:RAC1:GTP generates superoxide from oxygen)	0.04	0.1	0	0.17	0.13	0.09	6	17	0	30	21	17
ENSG00000007968	chr1	23506438	23531233	-	E2F2	1870	ENST00000361729;ENST00000487237	GO:0000785(chromatin);GO:0000977(RNA polymerase II transcription regulatory region sequence-specific DNA binding);GO:0000978(RNA polymerase II cis-regulatory region sequence-specific DNA binding);GO:0000981(DNA-binding transcription factor activity, RNA polymerase II-specific);GO:0000987(cis-regulatory region sequence-specific DNA binding);GO:0001228(DNA-binding transcription activator activity, …	01522(Endocrine resistance);04110(Cell cycle);04218(Cellular senescence);04934(Cushing syndrome);05160(Hepatitis C);05161(Hepatitis B);05163(Human cytomegalovirus infection);05166(Human T-cell leukemia virus 1 infection);05167(Kaposi sarcoma-associated herpesvirus infection);05169(Epstein-Barr virus infection);05200(Pathways in cancer);05206(MicroRNAs in cancer);05212(Pancreatic cancer);05214(Gli…	NA	NA	E2F transcription factor 2 [Source:HGNC Symbol;Acc:HGNC:3114]	protein_coding;processed_transcript	DOID:14566(disease_of_cellular_proliferation);DOID:162(cancer);DOID:4(disease)	R-HSA-3209096(E2F1, E2F2, or E2F3 and SP1 bind p14ARF promoter);R-HSA-3209109(E2F1/E2F2/E2F3 and SP1 stimulate transcription of p14ARF mRNA);R-HSA-3240765(E2F1/2/3:DP1/2 binds EED gene promoter);R-HSA-3240766(E2F1/2/3:DP1/2 binds SUZ12 gene promoter);R-HSA-3240777(E2F1/2/3:DP1/2 binds EZH2 gene promoter);R-HSA-3240782(E2F1/2/3 stimulates EED transcription);R-HSA-3240783(E2F1/2/3 stimulates EZH2 t…	12.04	12.78	12.85	10.12	12.06	9.22	3509	4506	4419	3680	4172	3494
ENSG00000008018	chr6	170535120	170553307	-	PSMB1	5689	ENST00000262193;ENST00000462957	GO:0000502(proteasome complex);GO:0005515(protein binding);GO:0005576(extracellular region);GO:0005634(nucleus);GO:0005654(nucleoplasm);GO:0005737(cytoplasm);GO:0005829(cytosol);GO:0005839(proteasome core complex);GO:0008233(peptidase activity);GO:0010498(proteasomal protein catabolic process);GO:0019774(proteasome core complex, beta-subunit complex);GO:0034774(secretory granule lumen);GO:0043161…	03050(Proteasome);05010(Alzheimer disease);05012(Parkinson disease);05014(Amyotrophic lateral sclerosis);05016(Huntington disease);05017(Spinocerebellar ataxia);05020(Prion disease);05022(Pathways of neurodegeneration - multiple diseases);05022(Pathways of neurodegeneration - multiple diseases)	K02732	EC:3.4.25.1	proteasome 20S subunit beta 1 [Source:HGNC Symbol;Acc:HGNC:9537]	protein_coding;processed_transcript	NA	R-HSA-1168640(Ubiquitinated IkB is degraded);R-HSA-1234159(Proteasome proteolyzes ub-HIF-alpha);R-HSA-1236935(Proteasomal cleavage of substrate);R-HSA-1236970(Proteasomal clevage of exogenous antigen);R-HSA-1504193(Ubiquitinated DVL is degraded by the proteasome);R-HSA-174058(Degradation of multiubiquitinated Cdh1);R-HSA-174105(Degradation of multiubiquitinated cell cycle proteins);R-HSA-174202(D…	72.52	75.35	72.16	72.59	82.59	78.52	8584	10795	10081	10723	11607	12092
ENSG00000008056	X	47571901	47619857	-	SYN1	6853	ENST00000295987;ENST00000340666;ENST00000638337	GO:0000795(synaptonemal complex);GO:0003779(actin binding);GO:0005524(ATP binding);GO:0005794(Golgi apparatus);GO:0005829(cytosol);GO:0005856(cytoskeleton);GO:0007268(chemical synaptic transmission);GO:0007269(neurotransmitter secretion);GO:0008021(synaptic vesicle);GO:0014069(postsynaptic density);GO:0019901(protein kinase binding);GO:0030054(cell junction);GO:0030424(axon);GO:0030425(dendrite);…	NA	NA	NA	synapsin I [Source:HGNC Symbol;Acc:HGNC:11494]	protein_coding;retained_intron	DOID:150(disease_of_mental_health);DOID:1561(cognitive_disorder);DOID:2468(psychotic_disorder);DOID:4(disease);DOID:5419(schizophrenia)	R-HSA-380574(Dopamine synaptic vesicle docking and priming);R-HSA-380869(Release of docked dopamine loaded synaptic vesicle);R-HSA-380901(Release of docked serotonin loaded synaptic vesicle);R-HSA-380905(Serotonin loaded synaptic vesicle docking and priming);R-HSA-9662096(Exocytosis of glutamate from cochlear inner hair cell)	0.08	0.08	0.07	0.23	0.37	0.23	18	21	17	59	89	62
ENSG00000008083	chr6	15246069	15522042	+	JARID2	3720	ENST00000341776;ENST00000397311;ENST00000474854	GO:0000122(negative regulation of transcription by RNA polymerase II);GO:0001889(liver development);GO:0003677(DNA binding);GO:0003682(chromatin binding);GO:0005515(protein binding);GO:0005634(nucleus);GO:0005654(nucleoplasm);GO:0005739(mitochondrion);GO:0006325(chromatin organization);GO:0006338(chromatin remodeling);GO:0007417(central nervous system development);GO:0008283(cell population proli…	04550(Signaling pathways regulating pluripotency of stem cells);04550(Signaling pathways regulating pluripotency of stem cells)	NA	NA	jumonji and AT-rich interaction domain containing 2 [Source:HGNC Symbol;Acc:HGNC:6196]	protein_coding;processed_transcript	DOID:1089(tethered_spinal_cord_syndrome);DOID:114(heart_disease);DOID:1287(cardiovascular_system_disease);DOID:150(disease_of_mental_health);DOID:1561(cognitive_disorder);DOID:1682(congenital_heart_disease);DOID:1712(aortic_valve_stenosis);DOID:2468(psychotic_disorder);DOID:319(spinal_cord_disease);DOID:331(central_nervous_system_disease);DOID:4079(heart_valve_disease);DOID:4(disease);DOID:5419(s…	R-HSA-212252(Polycomb Repressive Complex 2 (PRC2) Is recruited to chromatin);R-HSA-212263(PRC2 trimethylates histone H3 at lysine-27)	10.56	11.28	10.65	8.26	7.74	8.7	3520	4547	4188	3435	3061	3772
ENSG00000008086	X	18425583	18653629	+	CDKL5	6792	ENST00000623535;ENST00000674046;ENST00000635828;ENST00000637881;ENST00000379989;ENST00000623610	GO:0000166(nucleotide binding);GO:0001764(neuron migration);GO:0004672(protein kinase activity);GO:0004674(protein serine/threonine kinase activity);GO:0004693(cyclin-dependent protein serine/threonine kinase activity);GO:0004712(protein serine/threonine/tyrosine kinase activity);GO:0005515(protein binding);GO:0005524(ATP binding);GO:0005634(nucleus);GO:0005654(nucleoplasm);GO:0005737(cytoplasm);…	NA	K08824	EC:2.7.11.22	cyclin dependent kinase like 5 [Source:HGNC Symbol;Acc:HGNC:11411]	protein_coding;retained_intron	DOID:0060037(developmental_disorder_of_mental_health);DOID:0060038(specific_developmental_disorder);DOID:0060040(pervasive_developmental_disorder);DOID:1059(intellectual_disability);DOID:1206(Rett_syndrome);DOID:150(disease_of_mental_health);DOID:1826(epilepsy_syndrome);DOID:225(syndrome);DOID:331(central_nervous_system_disease);DOID:4(disease);DOID:7(disease_of_anatomical_entity);DOID:863(nervou…	NA	0.88	0.84	0.91	0.75	0.35	0.73	901	1034	1088	956	422	973
ENSG00000008118	chr1	209583714	209613939	+	CAMK1G	57172	ENST00000651530	GO:0000139(Golgi membrane);GO:0000166(nucleotide binding);GO:0003824(catalytic activity);GO:0004672(protein kinase activity);GO:0004674(protein serine/threonine kinase activity);GO:0004683(calmodulin-dependent protein kinase activity);GO:0004712(protein serine/threonine/tyrosine kinase activity);GO:0005515(protein binding);GO:0005516(calmodulin binding);GO:0005524(ATP binding);GO:0005737(cytoplas…	04020(Calcium signaling pathway);04921(Oxytocin signaling pathway);04925(Aldosterone synthesis and secretion);05214(Glioma)	K08794	EC:2.7.11.17	calcium/calmodulin dependent protein kinase IG [Source:HGNC Symbol;Acc:HGNC:14585]	protein_coding	NA	NA	0	0.07	0	0.08	0.07	0.02	0	16	0	19	15	4
ENSG00000008128	chr1	1702379	1724357	-	CDK11A	728642	ENST00000404249;ENST00000356200;ENST00000463652;ENST00000356937;ENST00000378638;ENST00000509982;ENST00000357760;ENST00000358779;ENST00000378633;ENST00000460465;ENST00000478901;ENST00000468397;ENST00000491311;ENST00000495016;ENST00000468800;ENST00000464748;ENST00000489300;ENST00000492390;ENST00000474916;ENST00000479362;ENST00000498810;ENST00000487462;ENST00000401096	GO:0000166(nucleotide binding);GO:0000278(mitotic cell cycle);GO:0000307(cyclin-dependent protein kinase holoenzyme complex);GO:0001558(regulation of cell growth);GO:0004672(protein kinase activity);GO:0004674(protein serine/threonine kinase activity);GO:0004693(cyclin-dependent protein serine/threonine kinase activity);GO:0004712(protein serine/threonine/tyrosine kinase activity);GO:0005515(prot…	NA	K08818	EC:2.7.11.22	cyclin dependent kinase 11A [Source:HGNC Symbol;Acc:HGNC:1730]	protein_coding;retained_intron;nonsense_mediated_decay;processed_transcript	NA	R-HSA-380311(Recruitment of Plk1 to centrosomes);R-HSA-380455(Recruitment of CDK11p58 to the centrosomes)	4.38	7.78	8.03	6.34	7.48	10.74	1199	2563	2582	2154	2418	3801
ENSG00000008130	chr1	1751232	1778790	-	NADK	65220	ENST00000341426;ENST00000341991;ENST00000378625;ENST00000342348;ENST00000498806;ENST00000469045;ENST00000480499;ENST00000497747;ENST00000477235;ENST00000489538;ENST00000497615;ENST00000497186;ENST00000492845;ENST00000492768;ENST00000460602;ENST00000464373;ENST00000480542	GO:0000166(nucleotide binding);GO:0003951(NAD+ kinase activity);GO:0005515(protein binding);GO:0005524(ATP binding);GO:0005829(cytosol);GO:0006741(NADP biosynthetic process);GO:0016301(kinase activity);GO:0016310(phosphorylation);GO:0016740(transferase activity);GO:0016773(phosphotransferase activity, alcohol group as acceptor);GO:0019674(NAD metabolic process);GO:0046034(ATP metabolic process);G…	00760(Nicotinate and nicotinamide metabolism);01100(Metabolic pathways);01240(Biosynthesis of cofactors);01240(Biosynthesis of cofactors)	K00858	EC:2.7.1.23	NAD kinase [Source:HGNC Symbol;Acc:HGNC:29831]	protein_coding;nonsense_mediated_decay;retained_intron;processed_transcript	NA	R-HSA-197198(NADK:Zn2+ tetramer phosphorylates NAD+ to NADP+)	13.84	14.34	18.48	20.35	22.94	18.31	4120	5162	6490	7555	8099	7085
ENSG00000008196	chr6	50818723	50847619	+	TFAP2B	7021	ENST00000393655	GO:0000122(negative regulation of transcription by RNA polymerase II);GO:0000785(chromatin);GO:0000977(RNA polymerase II transcription regulatory region sequence-specific DNA binding);GO:0000978(RNA polymerase II cis-regulatory region sequence-specific DNA binding);GO:0000981(DNA-binding transcription factor activity, RNA polymerase II-specific);GO:0000987(cis-regulatory region sequence-specific …	NA	NA	NA	transcription factor AP-2 beta [Source:HGNC Symbol;Acc:HGNC:11743]	protein_coding	DOID:0014667(disease_of_metabolism);DOID:0050013(carbohydrate_metabolism_disease);DOID:0050155(sensory_system_disease);DOID:0050686(organ_system_cancer);DOID:0050828(artery_disease);DOID:0060116(sensory_system_cancer);DOID:0060158(acquired_metabolic_disease);DOID:114(heart_disease);DOID:1287(cardiovascular_system_disease);DOID:13832(patent_ductus_arteriosus);DOID:14566(disease_of_cellular_prolife…	R-HSA-3234084(SUMOylation of TFAP2B with SUMO1);R-HSA-8864278(AP-2 (TFAP2) transcription factors form homo- and heterodimers);R-HSA-8864307(TFAP2 homo- and heterodimers bind CITED and EP300/CREBBP);R-HSA-8864343(KCTD1 binds TFAP2 homo- and heterodimers);R-HSA-8864361(KCTD15 binds TFAP2 homo- and heterodimers);R-HSA-8864453(TFAP2A,(TFAP2B,TFAP2C) homo- and heterodimers bind the ERBB2 gene promoter…	0.01	0	0.02	0	0	0	4	0	7	0	0	0
ENSG00000008226	chr3	38039205	38122737	+	DLEC1	9940	ENST00000440294;ENST00000346219;ENST00000308059;ENST00000477260;ENST00000478428	GO:0002357(defense response to tumor cell);GO:0003674(molecular_function);GO:0005515(protein binding);GO:0005737(cytoplasm);GO:0005829(cytosol);GO:0007283(spermatogenesis);GO:0008285(negative regulation of cell population proliferation);GO:0030154(cell differentiation);GO:0043014(alpha-tubulin binding);GO:0048487(beta-tubulin binding);GO:0048487(beta-tubulin binding)	NA	NA	NA	DLEC1 cilia and flagella associated protein [Source:HGNC Symbol;Acc:HGNC:2899]	retained_intron;protein_coding	DOID:0050615(respiratory_system_cancer);DOID:0050686(organ_system_cancer);DOID:1324(lung_cancer);DOID:14566(disease_of_cellular_proliferation);DOID:162(cancer);DOID:263(kidney_cancer);DOID:3119(gastrointestinal_system_cancer);DOID:3571(liver_cancer);DOID:3905(lung_carcinoma);DOID:3908(non_small_cell_lung_carcinoma);DOID:3996(urinary_system_cancer);DOID:4450(renal_cell_carcinoma);DOID:4451(renal_c…	NA	0	0.06	0.03	0.06	0.04	0.05	0	34	17	37	24	29
ENSG00000008256	chr7	6161779	6272644	-	CYTH3	9265	ENST00000396741;ENST00000350796;ENST00000465320;ENST00000495176;ENST00000461891;ENST00000488964;ENST00000466543;ENST00000491641;ENST00000478541;ENST00000481329;ENST00000482460	GO:0000139(Golgi membrane);GO:0001726(ruffle);GO:0005085(guanyl-nucleotide exchange factor activity);GO:0005515(protein binding);GO:0005547(phosphatidylinositol-3,4,5-trisphosphate binding);GO:0005654(nucleoplasm);GO:0005737(cytoplasm);GO:0005829(cytosol);GO:0005886(plasma membrane);GO:0005912(adherens junction);GO:0005923(bicellular tight junction);GO:0008289(lipid binding);GO:0016020(membrane);…	04072(Phospholipase D signaling pathway);04144(Endocytosis);05130(Pathogenic Escherichia coli infection);05131(Shigellosis);05132(Salmonella infection);05132(Salmonella infection)	NA	NA	cytohesin 3 [Source:HGNC Symbol;Acc:HGNC:9504]	protein_coding;processed_transcript;retained_intron	NA	R-HSA-8847880(CYTH proteins bind ARF1:GTP);R-HSA-8847883(CYTH proteins stimulate ARF1 GTPase activity)	6.58	7.07	6.36	6.37	7.07	5.78	2042	2656	2329	2466	2604	2335
ENSG00000008277	chr7	87934143	88202889	+	ADAM22	53616	ENST00000398204;ENST00000439864;ENST00000413139;ENST00000412441;ENST00000683525;ENST00000398201;ENST00000398209;ENST00000684002;ENST00000682337;ENST00000426930;ENST00000476330	GO:0004222(metalloendopeptidase activity);GO:0005178(integrin binding);GO:0005515(protein binding);GO:0005886(plasma membrane);GO:0006508(proteolysis);GO:0007155(cell adhesion);GO:0007162(negative regulation of cell adhesion);GO:0007417(central nervous system development);GO:0008237(metallopeptidase activity);GO:0008344(adult locomotory behavior);GO:0014037(Schwann cell differentiation);GO:001602…	NA	NA	NA	ADAM metallopeptidase domain 22 [Source:HGNC Symbol;Acc:HGNC:201]	protein_coding;retained_intron;nonsense_mediated_decay;processed_transcript	DOID:1826(epilepsy_syndrome);DOID:225(syndrome);DOID:331(central_nervous_system_disease);DOID:4(disease);DOID:7(disease_of_anatomical_entity);DOID:863(nervous_system_disease);DOID:936(brain_disease)	R-HSA-5682709(LGI4 binds ADAM22,23,11);R-HSA-5682769(LGI2 binds ADAM22,23);R-HSA-5682794(LGI1 binds ADAM22 and ADAM23);R-HSA-5682802(LGI3 binds ADAM22,23,synatxin1)	2.69	2.86	3.24	2.58	1.59	2.64	1969	2531	2792	2347	1381	2504
ENSG00000008282	chr7	106090505	106112576	-	SYPL1	6856	ENST00000455385;ENST00000011473;ENST00000464029;ENST00000470347;ENST00000634737;ENST00000460770;ENST00000483448	GO:0005515(protein binding);GO:0005887(integral component of plasma membrane);GO:0007268(chemical synaptic transmission);GO:0008021(synaptic vesicle);GO:0016020(membrane);GO:0016021(integral component of membrane);GO:0030141(secretory granule);GO:0030285(integral component of synaptic vesicle membrane);GO:0030659(cytoplasmic vesicle membrane);GO:0030672(synaptic vesicle membrane);GO:0031410(cytop…	NA	NA	NA	synaptophysin like 1 [Source:HGNC Symbol;Acc:HGNC:11507]	protein_coding;nonsense_mediated_decay;retained_intron	NA	NA	22.16	23.44	25.26	22.82	25.7	25.78	3291	4216	4430	4229	4531	4979
ENSG00000008283	chr17	63432304	63446340	-	CYB561	1534	ENST00000392975;ENST00000360793;ENST00000584031;ENST00000392976;ENST00000582297;ENST00000581573;ENST00000585153;ENST00000542042;ENST00000581163;ENST00000582143;ENST00000577368;ENST00000578016;ENST00000578072;ENST00000583478;ENST00000580592	GO:0005515(protein binding);GO:0005765(lysosomal membrane);GO:0006879(cellular iron ion homeostasis);GO:0016020(membrane);GO:0016021(integral component of membrane);GO:0016491(oxidoreductase activity);GO:0022900(electron transport chain);GO:0031410(cytoplasmic vesicle);GO:0042584(chromaffin granule membrane);GO:0046872(metal ion binding);GO:0140575(transmembrane monodehydroascorbate reductase act…	NA	K08360	EC:7.2.1.3	cytochrome b561 [Source:HGNC Symbol;Acc:HGNC:2571]	protein_coding;processed_transcript;retained_intron	NA	NA	2.25	2.4	2.96	3.84	4.88	3.66	640	824	993	1361	1642	1348
ENSG00000008294	chr17	50962174	51120868	-	SPAG9	9043	ENST00000262013;ENST00000510283;ENST00000505279;ENST00000357122;ENST00000506500;ENST00000513746;ENST00000511312;ENST00000513906;ENST00000514613;ENST00000505173;ENST00000514205;ENST00000506483;ENST00000513827;ENST00000515685;ENST00000513547;ENST00000511795;ENST00000576492;ENST00000510855;ENST00000511987;ENST00000502329	GO:0001669(acrosomal vesicle);GO:0001933(negative regulation of protein phosphorylation);GO:0005078(MAP-kinase scaffold activity);GO:0005515(protein binding);GO:0005737(cytoplasm);GO:0005764(lysosome);GO:0005765(lysosomal membrane);GO:0005829(cytosol);GO:0008432(JUN kinase binding);GO:0016020(membrane);GO:0016021(integral component of membrane);GO:0016192(vesicle-mediated transport);GO:0019894(ki…	NA	NA	NA	sperm associated antigen 9 [Source:HGNC Symbol;Acc:HGNC:14524]	protein_coding;retained_intron;nonsense_mediated_decay;processed_transcript	DOID:0050686(organ_system_cancer);DOID:0060056(hypersensitivity_reaction_disease);DOID:0060083(immune_system_cancer);DOID:1036(chronic_leukemia);DOID:1240(leukemia);DOID:14566(disease_of_cellular_proliferation);DOID:1575(rheumatic_disease);DOID:162(cancer);DOID:17(musculoskeletal_system_disease);DOID:2531(hematologic_cancer);DOID:263(kidney_cancer);DOID:2914(immune_system_disease);DOID:3996(urina…	R-HSA-376117(JLP interacts with CDO complex);R-HSA-448951(Activation of p38 alpha/beta MAPK);R-HSA-448957(Interaction of p38 MAPK with JLP);R-HSA-448958(Nuclear translocation of p38 MAPK);R-HSA-449200(Interaction of ABL1 with CDO complex)	23.23	23.28	24.39	21.64	11.08	20.24	14822	17963	18361	17219	8391	16798
ENSG00000008300	chr3	48636463	48662886	-	CELSR3	1951	ENST00000164024;ENST00000461362;ENST00000498057;ENST00000470999	GO:0004888(transmembrane signaling receptor activity);GO:0004930(G protein-coupled receptor activity);GO:0005509(calcium ion binding);GO:0005515(protein binding);GO:0005886(plasma membrane);GO:0007155(cell adhesion);GO:0007156(homophilic cell adhesion via plasma membrane adhesion molecules);GO:0007165(signal transduction);GO:0007166(cell surface receptor signaling pathway);GO:0007186(G protein-co…	NA	NA	NA	cadherin EGF LAG seven-pass G-type receptor 3 [Source:HGNC Symbol;Acc:HGNC:3230]	protein_coding;retained_intron	NA	NA	1.03	1.08	1.45	2.06	1.67	1.77	762	970	1262	1899	1466	1701
ENSG00000008311	chr7	122064583	122144300	-	AASS	10157	ENST00000417368;ENST00000681708;ENST00000679511;ENST00000679579;ENST00000679847;ENST00000679659;ENST00000681213;ENST00000679764;ENST00000679419;ENST00000681387;ENST00000681907;ENST00000681318;ENST00000681434;ENST00000679721;ENST00000679818;ENST00000680080;ENST00000681626;ENST00000681314;ENST00000460376;ENST00000393376;ENST00000681511;ENST00000358954;ENST00000431170;ENST00000426162;ENST00000679402	GO:0000122(negative regulation of transcription by RNA polymerase II);GO:0003714(transcription corepressor activity);GO:0003824(catalytic activity);GO:0004753(saccharopine dehydrogenase activity);GO:0004754(saccharopine dehydrogenase (NAD+, L-lysine-forming) activity);GO:0005634(nucleus);GO:0005737(cytoplasm);GO:0005739(mitochondrion);GO:0005759(mitochondrial matrix);GO:0005829(cytosol);GO:000655…	00310(Lysine degradation);01100(Metabolic pathways);01100(Metabolic pathways)	K14157	EC:1.5.1.8;EC:1.5.1.9	aminoadipate-semialdehyde synthase [Source:HGNC Symbol;Acc:HGNC:17366]	protein_coding;retained_intron;nonsense_mediated_decay;processed_transcript	NA	R-HSA-70938(lysine + alpha-ketoglutarate +NADPH + H+ => saccharopine + NADP+ + H2O);R-HSA-70940(saccharopine + NAD+ + H2O => alpha-aminoadipic semialdehyde + glutamate + NADH + H+)	6.09	5.55	6.96	5.83	3.29	6.02	3524	3885	4750	4208	2261	4529
ENSG00000008323	chr12	6310436	6328506	+	PLEKHG6	55200	ENST00000011684;ENST00000684764;ENST00000538208;ENST00000449001;ENST00000535616	GO:0000922(spindle pole);GO:0005085(guanyl-nucleotide exchange factor activity);GO:0005096(GTPase activator activity);GO:0005515(protein binding);GO:0005737(cytoplasm);GO:0005813(centrosome);GO:0005819(spindle);GO:0005829(cytosol);GO:0005856(cytoskeleton);GO:0005902(microvillus);GO:0030054(cell junction);GO:0032154(cleavage furrow);GO:0042995(cell projection);GO:0050790(regulation of catalytic ac…	NA	NA	NA	pleckstrin homology and RhoGEF domain containing G6 [Source:HGNC Symbol;Acc:HGNC:25562]	protein_coding;processed_transcript	DOID:14566(disease_of_cellular_proliferation);DOID:162(cancer);DOID:4(disease)	R-HSA-8980691(RHOA GEFs activate RHOA);R-HSA-9013143(RAC1 GEFs activate RAC1)	0.11	0.06	0.12	0.07	0.12	0.07	25	19	32	23	34	23
ENSG00000008324	chr3	42581840	42596934	+	SS18L2	51188	ENST00000447630;ENST00000011691;ENST00000474941	GO:0003713(transcription coactivator activity);GO:0005515(protein binding);GO:0005634(nucleus);GO:0045893(positive regulation of DNA-templated transcription);GO:0045944(positive regulation of transcription by RNA polymerase II);GO:0050775(positive regulation of dendrite morphogenesis);GO:0050775(positive regulation of dendrite morphogenesis)	NA	NA	NA	SS18 like 2 [Source:HGNC Symbol;Acc:HGNC:15593]	protein_coding;retained_intron	NA	NA	2.86	2.53	2.24	3.75	4.78	3.95	477	510	442	780	946	855
ENSG00000008382	chr19	4343527	4360086	+	MPND	84954	ENST00000262966;ENST00000359935;ENST00000599840;ENST00000594716;ENST00000596722;ENST00000597036;ENST00000601877	GO:0003713(transcription coactivator activity);GO:0005515(protein binding);GO:0006338(chromatin remodeling);GO:0006508(proteolysis);GO:0008233(peptidase activity);GO:0008237(metallopeptidase activity);GO:0016787(hydrolase activity);GO:0042393(histone binding);GO:0045944(positive regulation of transcription by RNA polymerase II);GO:0046872(metal ion binding);GO:0070122(obsolete isopeptidase activi…	NA	NA	NA	MPN domain containing [Source:HGNC Symbol;Acc:HGNC:25934]	protein_coding;nonsense_mediated_decay	NA	NA	6.43	6.29	6.99	4.86	7.68	5.48	705	836	904	667	1000	784
ENSG00000008394	chr12	16347142	16589580	+	MGST1	4257	ENST00000010404;ENST00000534835;ENST00000543076;ENST00000396210;ENST00000537878;ENST00000542256;ENST00000535309;ENST00000540056;ENST00000396209;ENST00000540126;ENST00000538857;ENST00000535624;ENST00000624056	GO:0004364(glutathione transferase activity);GO:0004602(glutathione peroxidase activity);GO:0005515(protein binding);GO:0005739(mitochondrion);GO:0005741(mitochondrial outer membrane);GO:0005778(peroxisomal membrane);GO:0005783(endoplasmic reticulum);GO:0005789(endoplasmic reticulum membrane);GO:0005886(plasma membrane);GO:0016020(membrane);GO:0016021(integral component of membrane);GO:0016740(tr…	00480(Glutathione metabolism);00980(Metabolism of xenobiotics by cytochrome P450);00982(Drug metabolism - cytochrome P450);00983(Drug metabolism - other enzymes);01100(Metabolic pathways);01524(Platinum drug resistance);05200(Pathways in cancer);05204(Chemical carcinogenesis);05225(Hepatocellular carcinoma);05418(Fluid shear stress and atherosclerosis);05418(Fluid shear stress and atherosclerosis)	K00799	EC:2.5.1.18	microsomal glutathione S-transferase 1 [Source:HGNC Symbol;Acc:HGNC:7061]	protein_coding;processed_transcript;retained_intron;TEC	NA	R-HSA-176059(GST trimers transfer GS from GSH to luminal substrates);R-HSA-5423653(MGST trimers transfer GS from GSH to AFXBO and AFNBO);R-HSA-6798739(Exocytosis of azurophil granule membrane proteins)	0.28	0.39	0.48	0.27	0.28	0.22	115	189	227	137	134	117
ENSG00000008405	chr12	106991364	107093549	-	CRY1	1407	ENST00000008527;ENST00000552790;ENST00000549356;ENST00000546722;ENST00000550633	GO:0000122(negative regulation of transcription by RNA polymerase II);GO:0000166(nucleotide binding);GO:0003677(DNA binding);GO:0003690(double-stranded DNA binding);GO:0005515(protein binding);GO:0005634(nucleus);GO:0005737(cytoplasm);GO:0005739(mitochondrion);GO:0006094(gluconeogenesis);GO:0006975(DNA damage induced protein phosphorylation);GO:0007623(circadian rhythm);GO:0009416(response to lig…	04710(Circadian rhythm);04710(Circadian rhythm)	NA	NA	cryptochrome circadian regulator 1 [Source:HGNC Symbol;Acc:HGNC:2384]	protein_coding;retained_intron;processed_transcript	DOID:0050686(organ_system_cancer);DOID:0060083(immune_system_cancer);DOID:1036(chronic_leukemia);DOID:1037(lymphoblastic_leukemia);DOID:1040(chronic_lymphocytic_leukemia);DOID:1240(leukemia);DOID:14566(disease_of_cellular_proliferation);DOID:150(disease_of_mental_health);DOID:1561(cognitive_disorder);DOID:162(cancer);DOID:2468(psychotic_disorder);DOID:2531(hematologic_cancer);DOID:4(disease);DOID…	R-HSA-1856948(Formation of CRY:PER:Kinase complex);R-HSA-400256(CRY:PER heterodimer binds the BMAL1:CLOCK/NPAS2 heterodimer);R-HSA-400272(FBXL3 binds phosphorylated CRY proteins);R-HSA-400282(CRY proteins are ubiquitinylated);R-HSA-400382(CSNK1E,CSNK1D phosphorylate CRY and PER proteins);R-HSA-549355(CRY proteins stabilize unphosphorylated BMAL1:CLOCK,NPAS2);R-HSA-549385(CRY:PER:Kinase complex tr…	3.86	3.38	4.81	5.27	4.22	5.12	986	1045	1451	1680	1279	1701
ENSG00000008438	chr19	46019153	46023053	-	PGLYRP1	8993	ENST00000008938	GO:0002376(immune system process);GO:0005576(extracellular region);GO:0008270(zinc ion binding);GO:0008745(N-acetylmuramoyl-L-alanine amidase activity);GO:0009253(peptidoglycan catabolic process);GO:0009617(response to bacterium);GO:0016019(peptidoglycan immune receptor activity);GO:0016045(detection of bacterium);GO:0031640(killing of cells of another organism);GO:0032689(negative regulation of …	NA	NA	NA	peptidoglycan recognition protein 1 [Source:HGNC Symbol;Acc:HGNC:8904]	protein_coding	DOID:0050828(artery_disease);DOID:1287(cardiovascular_system_disease);DOID:178(vascular_disease);DOID:1936(atherosclerosis);DOID:2348(arteriosclerotic_cardiovascular_disease);DOID:2349(arteriosclerosis);DOID:4(disease);DOID:7(disease_of_anatomical_entity)	R-HSA-6789072(PGLYRP1 binds bacterial peptidoglycan);R-HSA-6798745(Exocytosis of tertiary granule lumen proteins);R-HSA-6798749(Exocytosis of specific granule lumen proteins)	0	0.17	0.15	0.14	0.13	0.12	0	8	7	7	7	7
ENSG00000008441	chr19	12995475	13098796	+	NFIX	4784	ENST00000592199;ENST00000397661;ENST00000585382;ENST00000587760;ENST00000585575;ENST00000360105;ENST00000358552;ENST00000622520;ENST00000587260	GO:0000122(negative regulation of transcription by RNA polymerase II);GO:0000785(chromatin);GO:0000978(RNA polymerase II cis-regulatory region sequence-specific DNA binding);GO:0000981(DNA-binding transcription factor activity, RNA polymerase II-specific);GO:0003677(DNA binding);GO:0003700(DNA-binding transcription factor activity);GO:0005515(protein binding);GO:0005634(nucleus);GO:0005654(nucleo…	NA	NA	NA	nuclear factor I X [Source:HGNC Symbol;Acc:HGNC:7788]	protein_coding;nonsense_mediated_decay	DOID:0050686(organ_system_cancer);DOID:0060083(immune_system_cancer);DOID:1240(leukemia);DOID:14566(disease_of_cellular_proliferation);DOID:162(cancer);DOID:2531(hematologic_cancer);DOID:4(disease)	R-HSA-113454(RNA Polymerase III Termination and release of transcribed RNA)	4.25	4.99	4.82	3.83	5.1	3.55	1472	2091	1971	1655	2099	1602
ENSG00000008513	chr8	133454848	133571940	-	ST3GAL1	6482	ENST00000522652;ENST00000399640;ENST00000521180;ENST00000523854;ENST00000522204;ENST00000523855;ENST00000519435;ENST00000518298;ENST00000522873;ENST00000522285	GO:0000139(Golgi membrane);GO:0002319(memory B cell differentiation);GO:0003836(beta-galactoside (CMP) alpha-2,3-sialyltransferase activity);GO:0005576(extracellular region);GO:0005794(Golgi apparatus);GO:0006054(N-acetylneuraminate metabolic process);GO:0006468(protein phosphorylation);GO:0006486(protein glycosylation);GO:0006487(protein N-linked glycosylation);GO:0006629(lipid metabolic process…	00512(Mucin type O-glycan biosynthesis);00533(Glycosaminoglycan biosynthesis - keratan sulfate);00603(Glycosphingolipid biosynthesis - globo and isoglobo series);00604(Glycosphingolipid biosynthesis - ganglio series);01100(Metabolic pathways);01100(Metabolic pathways)	K00780	EC:2.4.99.4	ST3 beta-galactoside alpha-2,3-sialyltransferase 1 [Source:HGNC Symbol;Acc:HGNC:10862]	protein_coding;retained_intron;processed_transcript	DOID:0060005(autoimmune_disease_of_endocrine_system);DOID:0060056(hypersensitivity_reaction_disease);DOID:12361(Graves'_disease);DOID:14566(disease_of_cellular_proliferation);DOID:150(disease_of_mental_health);DOID:1561(cognitive_disorder);DOID:162(cancer);DOID:28(endocrine_system_disease);DOID:2914(immune_system_disease);DOID:3312(bipolar_disorder);DOID:3324(mood_disorder);DOID:417(hypersensitiv…	R-HSA-2046285(The keratan chain can be capped by N-acetylneuraminic acid);R-HSA-4084984(ST3GAL1-6 transfer Neu5Ac to terminal Gal (alpha-2,3 link));R-HSA-9683769(O-glycosylation of 3a is terminated);R-HSA-9694718(O-glycosylation of 3a is terminated);R-HSA-9697018(Addition of sialic acids on some Spike glycosyl sidechains);R-HSA-981497(ST3GAL1-4 transfers sialic acid to the T antigen at the alpha …	3.21	3.57	3.02	1.81	1.82	1.77	1520	2041	1689	1070	1027	1094
ENSG00000008516	chr16	3046062	3060726	+	MMP25	643861089379148	ENST00000612971;ENST00000570755;ENST00000575441	GO:0004222(metalloendopeptidase activity);GO:0005515(protein binding);GO:0005576(extracellular region);GO:0005886(plasma membrane);GO:0006508(proteolysis);GO:0006954(inflammatory response);GO:0008233(peptidase activity);GO:0008237(metallopeptidase activity);GO:0008270(zinc ion binding);GO:0016020(membrane);GO:0016787(hydrolase activity);GO:0030198(extracellular matrix organization);GO:0030574(col…	04928(Parathyroid hormone synthesis, secretion and action);04928(Parathyroid hormone synthesis, secretion and action)	NA	NA	matrix metallopeptidase 25 [Source:HGNC Symbol;Acc:HGNC:14246]	nonsense_mediated_decay;retained_intron	DOID:0050686(organ_system_cancer);DOID:10155(intestinal_cancer);DOID:14566(disease_of_cellular_proliferation);DOID:162(cancer);DOID:219(colon_cancer);DOID:3119(gastrointestinal_system_cancer);DOID:4(disease);DOID:5672(large_intestine_cancer);DOID:9256(colorectal_cancer)	R-HSA-1602466(Activation of MT-MMPs by FURIN);R-HSA-1605825(MT-MMPs are sorted to the plasma membrane);R-HSA-6799350(Exocytosis of specific granule membrane proteins)	0.56	0.7	0.44	1.03	0.74	0.7	144	214	132	326	223	231
ENSG00000008517	chr16	3065297	3082192	+	IL32	9235	ENST00000325568;ENST00000534507;ENST00000531965;ENST00000396887;ENST00000532086;ENST00000529699;ENST00000526464;ENST00000440815;ENST00000529550;ENST00000551122;ENST00000548807;ENST00000528163;ENST00000530890;ENST00000444393;ENST00000533097;ENST00000534748;ENST00000008180;ENST00000532247;ENST00000396890;ENST00000525643;ENST00000548652;ENST00000525377;ENST00000530538;ENST00000549213;ENST00000548476…	GO:0005125(cytokine activity);GO:0005515(protein binding);GO:0005576(extracellular region);GO:0005615(extracellular space);GO:0005829(cytosol);GO:0006952(defense response);GO:0006955(immune response);GO:0007155(cell adhesion);GO:0007165(signal transduction);GO:0010628(positive regulation of gene expression);GO:0016020(membrane);GO:0034346(positive regulation of type III interferon production);GO:…	04060(Cytokine-cytokine receptor interaction);04060(Cytokine-cytokine receptor interaction)	NA	NA	interleukin 32 [Source:HGNC Symbol;Acc:HGNC:16830]	protein_coding;retained_intron	DOID:0050117(disease_by_infectious_agent);DOID:0050338(primary_bacterial_infectious_disease);DOID:0050686(organ_system_cancer);DOID:0050687(cell_type_cancer);DOID:0050828(artery_disease);DOID:0060083(immune_system_cancer);DOID:0080001(bone_disease);DOID:104(bacterial_infectious_disease);DOID:10652(Alzheimer's_disease);DOID:11256(typhus);DOID:1240(leukemia);DOID:1287(cardiovascular_system_disease)…	R-HSA-448591(Interleukin-32 binds proteinase-3);R-HSA-9018808(RAC3 binds effectors at the plasma membrane)	1.8	1.37	1.78	1.35	2	1.13	318	292	366	299	413	260
ENSG00000008710	chr16	2088708	2135898	-	PKD1	5310	ENST00000262304;ENST00000423118;ENST00000472577;ENST00000564313;ENST00000561668;ENST00000485120;ENST00000562425;ENST00000567355;ENST00000472659;ENST00000568796;ENST00000570253;ENST00000562297;ENST00000486339;ENST00000483731;ENST00000566905;ENST00000496574;ENST00000566784;ENST00000471603;ENST00000480227;ENST00000469851;ENST00000483814;ENST00000474088;ENST00000475889;ENST00000565639;ENST00000564865…	GO:0000139(Golgi membrane);GO:0001502(cartilage condensation);GO:0001568(blood vessel development);GO:0001701(in utero embryonic development);GO:0001822(kidney development);GO:0001889(liver development);GO:0001892(embryonic placenta development);GO:0002133(polycystin complex);GO:0005261(cation channel activity);GO:0005262(calcium channel activity);GO:0005515(protein binding);GO:0005634(nucleus);G…	NA	NA	NA	polycystin 1, transient receptor potential channel interacting [Source:HGNC Symbol;Acc:HGNC:9008]	protein_coding;retained_intron;nonsense_mediated_decay;processed_transcript	DOID:0050177(monogenic_disease);DOID:0050686(organ_system_cancer);DOID:0050736(autosomal_dominant_disease);DOID:0050739(autosomal_genetic_disease);DOID:0080001(bone_disease);DOID:0080006(bone_development_disease);DOID:10534(stomach_cancer);DOID:13515(tuberous_sclerosis);DOID:14566(disease_of_cellular_proliferation);DOID:162(cancer);DOID:17(musculoskeletal_system_disease);DOID:18(urinary_system_di…	R-HSA-5620914(ARF4:GTP binds VxPx-motifs of membrane proteins);R-HSA-5620918(ASAP1 dimer binds membrane proteins);R-HSA-5620921(ASAP1 recruits RAB11FIP3 and RAB11 to the ciliary targeting complex);R-HSA-5623513(ASAP1 stimulates GTPase activity of ARF4);R-HSA-5623519(RAB3IP and RAB8A bind to the ciliary targeting complex);R-HSA-5623521(RAB3IP stimulates nucleotide exchange on RAB8A);R-HSA-5623524(…	5.8	5.73	6.85	4.32	4.37	3.89	5747	6866	8005	5345	5142	5016
ENSG00000008735	chr22	50600793	50613981	+	MAPK8IP2	23542	ENST00000329492;ENST00000008876	GO:0001540(amyloid-beta binding);GO:0001662(behavioral fear response);GO:0005078(MAP-kinase scaffold activity);GO:0005198(structural molecule activity);GO:0005515(protein binding);GO:0005737(cytoplasm);GO:0007172(signal complex assembly);GO:0007254(JNK cascade);GO:0007617(mating behavior);GO:0010469(regulation of signaling receptor activity);GO:0014069(postsynaptic density);GO:0019894(kinesin bin…	04010(MAPK signaling pathway);04010(MAPK signaling pathway)	NA	NA	mitogen-activated protein kinase 8 interacting protein 2 [Source:HGNC Symbol;Acc:HGNC:6883]	protein_coding;retained_intron	NA	NA	3.13	3.57	4.12	7.41	10.79	7.63	968	1338	1504	2858	3958	3067
ENSG00000008838	chr17	40019097	40054416	-	MED24	98626837	ENST00000394126;ENST00000356271;ENST00000394128;ENST00000394127;ENST00000491466;ENST00000535508;ENST00000579364;ENST00000422942;ENST00000501516;ENST00000470126;ENST00000535071;ENST00000492176;ENST00000580720;ENST00000580885;ENST00000581058;ENST00000580921;ENST00000584782;ENST00000495586;ENST00000584077;ENST00000585249;ENST00000577488;ENST00000428757;ENST00000580008;ENST00000479829;ENST00000543759…	GO:0000151(ubiquitin ligase complex);GO:0003712(transcription coregulator activity);GO:0003713(transcription coactivator activity);GO:0004402(histone acetyltransferase activity);GO:0005515(protein binding);GO:0005634(nucleus);GO:0005654(nucleoplasm);GO:0016567(protein ubiquitination);GO:0016573(histone acetylation);GO:0016592(mediator complex);GO:0030374(nuclear receptor coactivator activity);GO:…	04919(Thyroid hormone signaling pathway);04919(Thyroid hormone signaling pathway)	NA	NA	mediator complex subunit 24 [Source:HGNC Symbol;Acc:HGNC:22963]	protein_coding;nonsense_mediated_decay;retained_intron;processed_transcript	NA	R-HSA-1183003(Expression of Leptin);R-HSA-1183058(Expression of Adiponectin);R-HSA-212352(Formation of ARC coactivator complex);R-HSA-212380(Formation of TRAP coactivator complex);R-HSA-212432(Formation of DRIP coactivator complex);R-HSA-381309(PPARG:RXRA heterodimer binds to fatty acid-like ligands);R-HSA-560472(Expression of Phosphoenolpyruvate carboxykinase 1 (PEPCK-C));R-HSA-560473(Expression…	18.61	20.98	19.6	28.27	30.97	25.66	6923	9443	8604	13117	13666	12410
ENSG00000008853	chr8	22987417	23020199	+	RHOBTB2	23221	ENST00000519685;ENST00000524077;ENST00000518534;ENST00000692529;ENST00000251822;ENST00000517528;ENST00000519210;ENST00000690180	GO:0000166(nucleotide binding);GO:0003924(GTPase activity);GO:0005515(protein binding);GO:0005525(GTP binding);GO:0005856(cytoskeleton);GO:0005886(plasma membrane);GO:0005938(cell cortex);GO:0007015(actin filament organization);GO:0007163(establishment or maintenance of cell polarity);GO:0007264(small GTPase mediated signal transduction);GO:0008360(regulation of cell shape);GO:0010008(endosome me…	04120(Ubiquitin mediated proteolysis);04120(Ubiquitin mediated proteolysis)	NA	NA	Rho related BTB domain containing 2 [Source:HGNC Symbol;Acc:HGNC:18756]	protein_coding;processed_transcript;retained_intron	DOID:0050686(organ_system_cancer);DOID:14566(disease_of_cellular_proliferation);DOID:1612(breast_cancer);DOID:162(cancer);DOID:3459(breast_carcinoma);DOID:4(disease);DOID:5093(thoracic_cancer);DOID:8029(sporadic_breast_cancer)	R-HSA-9018785(RHOBTB2 binds GTP);R-HSA-9018787(RHOBTB2 binds interacting proteins at the endosome membrane)	1.46	1.26	2.53	2.33	2.82	2.09	582	604	1184	1150	1327	1078
ENSG00000008869	chr2	36968383	37084372	-	HEATR5B	54497	ENST00000425467;ENST00000233099;ENST00000471051;ENST00000467978;ENST00000478810	GO:0005515(protein binding);GO:0005737(cytoplasm);GO:0005829(cytosol);GO:0006897(endocytosis);GO:0008104(protein localization);GO:0015031(protein transport);GO:0016020(membrane);GO:0016607(nuclear speck);GO:0030136(clathrin-coated vesicle);GO:0030139(endocytic vesicle);GO:0031410(cytoplasmic vesicle);GO:0042147(retrograde transport, endosome to Golgi);GO:0043231(intracellular membrane-bounded org…	NA	NA	NA	HEAT repeat containing 5B [Source:HGNC Symbol;Acc:HGNC:29273]	protein_coding;retained_intron	NA	NA	6.73	7.37	7.12	7.94	3.6	7.75	2958	3921	3693	4356	1882	4431
ENSG00000008952	chr3	169966635	169993831	+	SEC62	7095	ENST00000461933;ENST00000460513;ENST00000337002;ENST00000480708;ENST00000487736;ENST00000469515;ENST00000481435;ENST00000497277;ENST00000469890;ENST00000470355	GO:0005783(endoplasmic reticulum);GO:0005789(endoplasmic reticulum membrane);GO:0005791(rough endoplasmic reticulum);GO:0006613(cotranslational protein targeting to membrane);GO:0006620(post-translational protein targeting to endoplasmic reticulum membrane);GO:0015031(protein transport);GO:0016020(membrane);GO:0016021(integral component of membrane);GO:0030176(integral component of endoplasmic re…	03060(Protein export);04141(Protein processing in endoplasmic reticulum);04141(Protein processing in endoplasmic reticulum)	NA	NA	SEC62 homolog, preprotein translocation factor [Source:HGNC Symbol;Acc:HGNC:11846]	processed_transcript;nonsense_mediated_decay;protein_coding;retained_intron	DOID:14566(disease_of_cellular_proliferation);DOID:162(cancer);DOID:4(disease)	NA	8.54	8.31	9.47	12.36	7.8	12.4	3619	4254	4731	6526	3921	6827
ENSG00000008988	chr8	56067254	56074510	-	RPS20	6224	ENST00000618656;ENST00000676461;ENST00000519807;ENST00000676918;ENST00000678683;ENST00000524349;ENST00000009589;ENST00000521262;ENST00000523936;ENST00000519606;ENST00000521289;ENST00000518875;ENST00000519369	GO:0002181(cytoplasmic translation);GO:0003723(RNA binding);GO:0003735(structural constituent of ribosome);GO:0005515(protein binding);GO:0005654(nucleoplasm);GO:0005730(nucleolus);GO:0005737(cytoplasm);GO:0005829(cytosol);GO:0005840(ribosome);GO:0006396(RNA processing);GO:0006412(translation);GO:0015935(small ribosomal subunit);GO:0016020(membrane);GO:0022626(cytosolic ribosome);GO:0022627(cytos…	03010(Ribosome);05171(Coronavirus disease - COVID-19);05171(Coronavirus disease - COVID-19)	NA	NA	ribosomal protein S20 [Source:HGNC Symbol;Acc:HGNC:10405]	protein_coding;nonsense_mediated_decay;retained_intron	NA	R-HSA-141671(Polypeptide release from the eRF3-GDP:eRF1:mRNA:80S Ribosome complex);R-HSA-141673(GTP Hydrolysis by eRF3 bound to the eRF1:mRNA:polypeptide:80S Ribosome complex);R-HSA-141691(GTP bound eRF3:eRF1 complex binds the peptidyl tRNA:mRNA:80S Ribosome complex);R-HSA-156808(Formation of translation initiation complexes yielding circularized Ceruloplasmin mRNA in a 'closed-loop' conformation…	36.54	36.42	33.49	34	47.76	36.49	13193	15909	14268	15316	20464	17135
ENSG00000009307	chr1	114716913	114758014	-	CSDE1	7812	ENST00000339438;ENST00000689989;ENST00000689217;ENST00000688211;ENST00000358528;ENST00000692719;ENST00000610726;ENST00000689732;ENST00000693467;ENST00000684913;ENST00000686123;ENST00000686025;ENST00000686781;ENST00000693644;ENST00000689631;ENST00000692672;ENST00000529046;ENST00000685676;ENST00000689885;ENST00000690013;ENST00000690420;ENST00000691403;ENST00000692629;ENST00000692950;ENST00000692044…	GO:0000932(P-body);GO:0003676(nucleic acid binding);GO:0003723(RNA binding);GO:0005515(protein binding);GO:0005737(cytoplasm);GO:0005794(Golgi apparatus);GO:0005829(cytosol);GO:0005886(plasma membrane);GO:0006446(regulation of translational initiation);GO:0008584(male gonad development);GO:0010494(cytoplasmic stress granule);GO:0034063(stress granule assembly);GO:0035613(RNA stem-loop binding);GO…	NA	NA	NA	cold shock domain containing E1 [Source:HGNC Symbol;Acc:HGNC:29905]	protein_coding;processed_transcript;retained_intron;nonsense_mediated_decay	NA	NA	61.09	62.23	61.46	62.95	41.25	62.71	32053	39503	38043	41200	25695	42794
ENSG00000009335	chr7	157138926	157269370	+	UBE3C	9690	ENST00000611269;ENST00000348165;ENST00000389103;ENST00000430750;ENST00000469336;ENST00000470408;ENST00000497368;ENST00000494532;ENST00000474153	GO:0000209(protein polyubiquitination);GO:0000502(proteasome complex);GO:0004842(ubiquitin-protein transferase activity);GO:0005515(protein binding);GO:0006511(ubiquitin-dependent protein catabolic process);GO:0016567(protein ubiquitination);GO:0016740(transferase activity);GO:0035519(protein K29-linked ubiquitination);GO:0061630(ubiquitin protein ligase activity);GO:0070936(protein K48-linked ub…	04120(Ubiquitin mediated proteolysis);04120(Ubiquitin mediated proteolysis)	K10589	EC:2.3.2.26	ubiquitin protein ligase E3C [Source:HGNC Symbol;Acc:HGNC:16803]	protein_coding;nonsense_mediated_decay;retained_intron	NA	R-HSA-983140(Transfer of Ub from E2 to substrate and release of E2);R-HSA-983147(Release of E3 from polyubiquitinated substrate);R-HSA-983156(Polyubiquitination of substrate);R-HSA-983157(Interaction of E3 with substrate and E2-Ub complex)	9.54	10.34	12.85	16.93	15.73	16.24	4692	6154	7461	10387	9185	10392
ENSG00000009413	chr6	111299028	111483715	-	REV3L	5980	ENST00000462119;ENST00000434009;ENST00000422377;ENST00000368802;ENST00000358835;ENST00000619481;ENST00000413831;ENST00000492520;ENST00000467500;ENST00000470871;ENST00000460981;ENST00000494858	GO:0000166(nucleotide binding);GO:0000724(double-strand break repair via homologous recombination);GO:0003676(nucleic acid binding);GO:0003677(DNA binding);GO:0003887(DNA-directed DNA polymerase activity);GO:0005515(protein binding);GO:0005634(nucleus);GO:0005654(nucleoplasm);GO:0005730(nucleolus);GO:0006260(DNA replication);GO:0006261(DNA-templated DNA replication);GO:0006281(DNA repair);GO:0006…	01524(Platinum drug resistance);03460(Fanconi anemia pathway);03460(Fanconi anemia pathway)	K02350	EC:2.7.7.7	REV3 like, DNA directed polymerase zeta catalytic subunit [Source:HGNC Symbol;Acc:HGNC:9968]	processed_transcript;nonsense_mediated_decay;protein_coding;retained_intron	NA	R-HSA-110311(POLZ extends translesion synthesis);R-HSA-110322(Formation of Pol zeta complex);R-HSA-5652151(REV1 recruits POLZ to (AP:Cyt)-DNA Template);R-HSA-5655835(POLK forms a quaternary complex with REV1 and POLZ on damaged DNA template);R-HSA-5655892(POLK incorporates dNMP opposite to damaged DNA base);R-HSA-5655965(POLK and POLZ cooperate in elongation of mispaired primer termini);R-HSA-565…	5.73	5.44	7.21	6.44	2.1	5.47	3800	4370	5648	5330	1652	4722
ENSG00000009694	X	124375903	125204312	-	TENM1	10178	ENST00000422452;ENST00000461429	GO:0005576(extracellular region);GO:0005634(nucleus);GO:0005737(cytoplasm);GO:0005783(endoplasmic reticulum);GO:0005794(Golgi apparatus);GO:0005856(cytoskeleton);GO:0005886(plasma membrane);GO:0005887(integral component of plasma membrane);GO:0006359(regulation of transcription by RNA polymerase III);GO:0006955(immune response);GO:0007157(heterophilic cell-cell adhesion via plasma membrane cell a…	NA	NA	NA	teneurin transmembrane protein 1 [Source:HGNC Symbol;Acc:HGNC:8117]	protein_coding;processed_transcript	NA	NA	1.3	1.19	1.75	0.02	0.01	0.01	941	1042	1496	17	13	13
ENSG00000009709	chr1	18630846	18748866	+	PAX7	5081	ENST00000420770;ENST00000400661	GO:0000785(chromatin);GO:0000978(RNA polymerase II cis-regulatory region sequence-specific DNA binding);GO:0000981(DNA-binding transcription factor activity, RNA polymerase II-specific);GO:0003677(DNA binding);GO:0003700(DNA-binding transcription factor activity);GO:0005515(protein binding);GO:0005634(nucleus);GO:0006355(regulation of DNA-templated transcription);GO:0006357(regulation of transcri…	05202(Transcriptional misregulation in cancer);05202(Transcriptional misregulation in cancer)	NA	NA	paired box 7 [Source:HGNC Symbol;Acc:HGNC:8621]	protein_coding	DOID:0050567(orofacial_cleft);DOID:0050686(organ_system_cancer);DOID:0060100(musculoskeletal_system_cancer);DOID:0080015(physical_disorder);DOID:14566(disease_of_cellular_proliferation);DOID:162(cancer);DOID:3246(embryonal_rhabdomyosarcoma);DOID:3247(rhabdomyosarcoma);DOID:4043(skeletal_muscle_cancer);DOID:4045(muscle_cancer);DOID:4051(alveolar_rhabdomyosarcoma);DOID:4(disease);DOID:674(cleft_pal…	NA	0.04	0.06	0.09	0.19	0.11	0.26	15	25	37	83	46	119
ENSG00000009724	chr1	11022009	11047239	-	MASP2	10747	ENST00000700088;ENST00000700089;ENST00000700094;ENST00000699927;ENST00000700097;ENST00000700098;ENST00000478645;ENST00000480221;ENST00000400898	GO:0001855(complement component C4b binding);GO:0001867(complement activation, lectin pathway);GO:0002376(immune system process);GO:0004252(serine-type endopeptidase activity);GO:0005509(calcium ion binding);GO:0005515(protein binding);GO:0005576(extracellular region);GO:0005615(extracellular space);GO:0006508(proteolysis);GO:0006956(complement activation);GO:0006958(complement activation, classi…	04610(Complement and coagulation cascades);05150(Staphylococcus aureus infection);05171(Coronavirus disease - COVID-19);05171(Coronavirus disease - COVID-19)	K03993	EC:3.4.21.104	MBL associated serine protease 2 [Source:HGNC Symbol;Acc:HGNC:6902]	protein_coding;nonsense_mediated_decay;processed_transcript;retained_intron	DOID:0050117(disease_by_infectious_agent);DOID:0050161(lower_respiratory_tract_disease);DOID:0050177(monogenic_disease);DOID:0050686(organ_system_cancer);DOID:0050737(autosomal_recessive_disease);DOID:0050739(autosomal_genetic_disease);DOID:114(heart_disease);DOID:1227(neutropenia);DOID:1287(cardiovascular_system_disease);DOID:12987(agranulocytosis);DOID:14566(disease_of_cellular_proliferation);D…	R-HSA-166721(MBL binds to repetitive carbohydrate structures on the surfaces of viruses, bacteria, fungi, and protozoa);R-HSA-166726(Activation of MASPs);R-HSA-166753(Conversion of C4 into C4a and C4b);R-HSA-166792(Conversion of C2 into C2a and C2b);R-HSA-2855054(Ficolin-2 binds to molecular patterns on the target cell surface );R-HSA-2855077(Ficolin-3 binds to molecular patterns on the target ce…	0.26	0.37	0.63	1.76	0.71	1.36	71	122	206	603	232	486
ENSG00000009765	chr6	150368892	150405969	+	IYD	389434	ENST00000344419	GO:0005515(protein binding);GO:0005654(nucleoplasm);GO:0005886(plasma membrane);GO:0005887(integral component of plasma membrane);GO:0006570(tyrosine metabolic process);GO:0010181(FMN binding);GO:0016020(membrane);GO:0016021(integral component of membrane);GO:0016491(oxidoreductase activity);GO:0030659(cytoplasmic vesicle membrane);GO:0031410(cytoplasmic vesicle);GO:0042403(thyroid hormone metabo…	04918(Thyroid hormone synthesis)	K17231	EC:1.21.1.1	iodotyrosine deiodinase [Source:HGNC Symbol;Acc:HGNC:21071]	protein_coding	NA	R-HSA-209921(Monoiodinated tyrosine can be deiodinated);R-HSA-209960(Diiodinated tyrosine can be deiodinated)	0	0	0.01	0	0	0	0	0	4	0	0	0
ENSG00000009780	chr1	27725961	27763116	+	FAM76A	199870	ENST00000373954;ENST00000530324;ENST00000234549;ENST00000373949;ENST00000010299;ENST00000446647	GO:0005654(nucleoplasm);GO:0005654(nucleoplasm)	NA	NA	NA	family with sequence similarity 76 member A [Source:HGNC Symbol;Acc:HGNC:28530]	protein_coding	NA	NA	2.66	2.2	2.89	3.44	2.6	3.18	575	578	737	927	668	896
ENSG00000009790	chr1	209756032	209782320	+	TRAF3IP3	80342	ENST00000400959;ENST00000367025;ENST00000367026;ENST00000367024;ENST00000367023;ENST00000476050;ENST00000487271;ENST00000474496;ENST00000477431;ENST00000460314;ENST00000467830	GO:0000139(Golgi membrane);GO:0005515(protein binding);GO:0005739(mitochondrion);GO:0005741(mitochondrial outer membrane);GO:0005764(lysosome);GO:0005765(lysosomal membrane);GO:0005794(Golgi apparatus);GO:0005886(plasma membrane);GO:0016020(membrane);GO:0016021(integral component of membrane);GO:0016021(integral component of membrane)	NA	NA	NA	TRAF3 interacting protein 3 [Source:HGNC Symbol;Acc:HGNC:30766]	protein_coding;retained_intron;processed_transcript	NA	NA	0.08	0.27	0.15	0.03	0.01	0.06	38	141	78	14	6	34
ENSG00000009830	chr14	77274956	77320860	-	POMT2	29954	ENST00000682897;ENST00000261534;ENST00000554767;ENST00000452340;ENST00000556394;ENST00000683380;ENST00000682395;ENST00000682795;ENST00000682895;ENST00000682247;ENST00000684549;ENST00000684259;ENST00000555134;ENST00000683188;ENST00000684538;ENST00000682459;ENST00000556446;ENST00000683907;ENST00000682128;ENST00000683095;ENST00000684172;ENST00000556171;ENST00000683828;ENST00000682382;ENST00000682925…	GO:0000030(mannosyltransferase activity);GO:0004169(dolichyl-phosphate-mannose-protein mannosyltransferase activity);GO:0005654(nucleoplasm);GO:0005730(nucleolus);GO:0005783(endoplasmic reticulum);GO:0005789(endoplasmic reticulum membrane);GO:0005829(cytosol);GO:0006486(protein glycosylation);GO:0006493(protein O-linked glycosylation);GO:0016020(membrane);GO:0016021(integral component of membrane…	00514(Other types of O-glycan biosynthesis);00515(Mannose type O-glycan biosynthesis);01100(Metabolic pathways);01100(Metabolic pathways)	K00728	EC:2.4.1.109	protein O-mannosyltransferase 2 [Source:HGNC Symbol;Acc:HGNC:19743]	nonsense_mediated_decay;protein_coding;retained_intron;processed_transcript	DOID:0060037(developmental_disorder_of_mental_health);DOID:0060038(specific_developmental_disorder);DOID:0080015(physical_disorder);DOID:1059(intellectual_disability);DOID:10907(microcephaly);DOID:11724(limb_girdle_muscular_dystrophy);DOID:150(disease_of_mental_health);DOID:225(syndrome);DOID:2490(congenital_nervous_system_abnormality);DOID:440(neuromuscular_disease);DOID:4(disease);DOID:7(diseas…	R-HSA-5615556(Defective POMT2 does not transfer Man from Dol-P-Man to DAG1);R-HSA-5615604(Defective POMT1 does not transfer Man from Dol-P-Man to DAG1);R-HSA-5615637(POMT1:POMT2 transfers Man from Dol-P-Man to DAG1(30-653))	2.96	3.1	3.15	4.67	4.94	4.38	2101	2665	2639	4120	4145	4029
ENSG00000009844	chr6	142147162	142224685	+	VTA1	51534	ENST00000452973;ENST00000620996;ENST00000367621;ENST00000367630;ENST00000491881	GO:0005515(protein binding);GO:0005654(nucleoplasm);GO:0005737(cytoplasm);GO:0005768(endosome);GO:0005771(multivesicular body);GO:0005829(cytosol);GO:0008022(protein C-terminus binding);GO:0010008(endosome membrane);GO:0015031(protein transport);GO:0016020(membrane);GO:0016236(macroautophagy);GO:0032511(late endosome to vacuole transport via multivesicular body sorting pathway);GO:0036258(multive…	04144(Endocytosis);04144(Endocytosis)	NA	NA	vesicle trafficking 1 [Source:HGNC Symbol;Acc:HGNC:20954]	protein_coding;processed_transcript	NA	R-HSA-3159227(HIV Virion Budding);R-HSA-3159232(Recruitment Of HIV Virion Budding Machinery);R-HSA-917693(ESCRT Disassembly)	9.82	9.89	10.98	10.55	9.78	11.51	3804	4635	5018	5097	4498	5800
ENSG00000009950	chr7	73593194	73624540	-	MLXIPL	51085	ENST00000345114;ENST00000414749;ENST00000434326;ENST00000313375;ENST00000467221;ENST00000476404;ENST00000453275;ENST00000488212;ENST00000456640	GO:0000122(negative regulation of transcription by RNA polymerase II);GO:0000785(chromatin);GO:0000978(RNA polymerase II cis-regulatory region sequence-specific DNA binding);GO:0000981(DNA-binding transcription factor activity, RNA polymerase II-specific);GO:0001227(DNA-binding transcription repressor activity, RNA polymerase II-specific);GO:0003677(DNA binding);GO:0003700(DNA-binding transcripti…	04931(Insulin resistance);04932(Non-alcoholic fatty liver disease);04932(Non-alcoholic fatty liver disease)	NA	NA	MLX interacting protein like [Source:HGNC Symbol;Acc:HGNC:12744]	nonsense_mediated_decay;protein_coding;retained_intron	DOID:14566(disease_of_cellular_proliferation);DOID:162(cancer);DOID:4(disease)	R-HSA-163666(Formation of ChREBP:MLX heterodimer);R-HSA-163669(Transcriptional activation of pyruvate kinase gene by ChREBP:MLX);R-HSA-163670(Nuclear transport of pChREBP (Thr 666) protein);R-HSA-163672(Phosphorylation of ChREBP at Thr(666) by PKA);R-HSA-163676(Phosphorylation of pChREBP (Thr 666) at Ser(196) by PKA);R-HSA-163688(Dephosphorylation of pChREBP (Thr 666) by PP2A);R-HSA-163689(Dephos…	3.22	2.97	3.09	1.48	1.27	1.41	832	927	940	479	390	475
ENSG00000009954	chr7	73440406	73522293	-	BAZ1B	9031	ENST00000339594;ENST00000404251;ENST00000466844	GO:0000166(nucleotide binding);GO:0000793(condensed chromosome);GO:0004712(protein serine/threonine/tyrosine kinase activity);GO:0004713(protein tyrosine kinase activity);GO:0004715(non-membrane spanning protein tyrosine kinase activity);GO:0005515(protein binding);GO:0005524(ATP binding);GO:0005634(nucleus);GO:0005654(nucleoplasm);GO:0005721(pericentric heterochromatin);GO:0005730(nucleolus);GO:…	NA	NA	NA	bromodomain adjacent to zinc finger domain 1B [Source:HGNC Symbol;Acc:HGNC:961]	protein_coding;retained_intron	DOID:0080014(chromosomal_disease);DOID:1928(Williams_Beuren_syndrome);DOID:225(syndrome);DOID:4(disease);DOID:630(genetic_disease)	R-HSA-5250930(B-WICH recruits histone acetyltransferases);R-HSA-5250938(B-WICH:histone acetyltransferase acetylates histone H3 at lysine-9);R-HSA-5250947(B-WICH complex binds rDNA promoter);R-HSA-5683930(WICH phosphorylates H2AFX on Y142)	26.18	27.22	30.31	43.51	21.53	38.86	9862	12408	13472	20450	9629	19041
ENSG00000010017	chr6	13621498	13711835	-	RANBP9	10048	ENST00000011619;ENST00000469916	GO:0000151(ubiquitin ligase complex);GO:0005515(protein binding);GO:0005634(nucleus);GO:0005654(nucleoplasm);GO:0005737(cytoplasm);GO:0005829(cytosol);GO:0005875(microtubule associated complex);GO:0005886(plasma membrane);GO:0007010(cytoskeleton organization);GO:0007020(microtubule nucleation);GO:0007166(cell surface receptor signaling pathway);GO:0016020(membrane);GO:0016604(nuclear body);GO:001…	NA	NA	NA	RAN binding protein 9 [Source:HGNC Symbol;Acc:HGNC:13727]	protein_coding;processed_transcript	NA	R-HSA-374673(L1 binds RanBPM);R-HSA-5672965(RAS GEFs promote RAS nucleotide exchange);R-HSA-8851859(Activated MET binds RANBP9 and SOS1);R-HSA-8851877(RAS guanyl nucleotide exchange by SOS1 associated with RANBP9 and MET)	16.81	17.62	17.69	16.29	14.39	15.27	3246	4116	4031	3925	3298	3834
ENSG00000010030	chr6	36354091	36387800	-	ETV7	51513	ENST00000339796;ENST00000340181;ENST00000615781	GO:0000122(negative regulation of transcription by RNA polymerase II);GO:0000785(chromatin);GO:0000977(RNA polymerase II transcription regulatory region sequence-specific DNA binding);GO:0000981(DNA-binding transcription factor activity, RNA polymerase II-specific);GO:0001227(DNA-binding transcription repressor activity, RNA polymerase II-specific);GO:0003677(DNA binding);GO:0003700(DNA-binding t…	05202(Transcriptional misregulation in cancer);05202(Transcriptional misregulation in cancer)	NA	NA	ETS variant transcription factor 7 [Source:HGNC Symbol;Acc:HGNC:18160]	protein_coding	NA	NA	0.11	0.1	0.22	0.38	0.27	0.34	14	15	34	61	41	57
ENSG00000010072	chr1	231337104	231355023	+	SPRTN	83932	ENST00000391858;ENST00000008440;ENST00000295050;ENST00000492437;ENST00000366644;ENST00000469904	GO:0000785(chromatin);GO:0003677(DNA binding);GO:0003690(double-stranded DNA binding);GO:0003697(single-stranded DNA binding);GO:0004222(metalloendopeptidase activity);GO:0005515(protein binding);GO:0005634(nucleus);GO:0005654(nucleoplasm);GO:0005694(chromosome);GO:0006281(DNA repair);GO:0006508(proteolysis);GO:0006974(cellular response to DNA damage stimulus);GO:0008233(peptidase activity);GO:00…	NA	NA	NA	SprT-like N-terminal domain [Source:HGNC Symbol;Acc:HGNC:25356]	protein_coding;processed_transcript	NA	R-HSA-5654985(SPRTN recruits VCP to monoUb:K164-PCNA associated with POLH);R-HSA-5654986(SPRTN binds monoUb:K164-PCNA associated with POLH);R-HSA-5654989(SPRTN:VCP-mediated release of POLH from monoUb:K164-PCNA)	5.87	6.47	6.99	10.41	9.72	10.16	1850	2469	2604	4098	3637	4168
ENSG00000010165	chr1	171781660	171797717	+	METTL13	51603	ENST00000361735;ENST00000485629;ENST00000362019;ENST00000367737;ENST00000478330;ENST00000466643;ENST00000476386	GO:0000122(negative regulation of transcription by RNA polymerase II);GO:0003824(catalytic activity);GO:0005515(protein binding);GO:0005634(nucleus);GO:0005737(cytoplasm);GO:0005739(mitochondrion);GO:0008152(metabolic process);GO:0008168(methyltransferase activity);GO:0016740(transferase activity);GO:0032259(methylation);GO:1902807(negative regulation of cell cycle G1/S phase transition);GO:19028…	NA	NA	NA	methyltransferase 13, eEF1A lysine and N-terminal methyltransferase [Source:HGNC Symbol;Acc:HGNC:24248]	protein_coding;processed_transcript	NA	NA	10.18	9.86	11.27	20.3	25.7	18.54	2083	2440	2720	5181	6237	4932
ENSG00000010219	chr12	4562208	4613888	+	DYRK4	8798	ENST00000543431;ENST00000539701;ENST00000537719;ENST00000539309;ENST00000538520;ENST00000540757;ENST00000536157;ENST00000542905;ENST00000010132;ENST00000536645;ENST00000540644;ENST00000545571;ENST00000536137;ENST00000541024;ENST00000544671;ENST00000544050	GO:0000166(nucleotide binding);GO:0004672(protein kinase activity);GO:0004674(protein serine/threonine kinase activity);GO:0004712(protein serine/threonine/tyrosine kinase activity);GO:0004713(protein tyrosine kinase activity);GO:0005515(protein binding);GO:0005524(ATP binding);GO:0005634(nucleus);GO:0005737(cytoplasm);GO:0005856(cytoskeleton);GO:0006468(protein phosphorylation);GO:0016301(kinase…	NA	K18669	EC:2.7.12.1	dual specificity tyrosine phosphorylation regulated kinase 4 [Source:HGNC Symbol;Acc:HGNC:3095]	protein_coding;nonsense_mediated_decay;retained_intron;processed_transcript	NA	NA	2.23	2.7	2.59	3.54	4.24	3.48	846	1233	1159	1667	1901	1711
ENSG00000010244	chr17	32350132	32380373	+	ZNF207	7756	ENST00000321233;ENST00000394673;ENST00000394670;ENST00000579634;ENST00000580759;ENST00000342555;ENST00000577908;ENST00000577324;ENST00000578918;ENST00000581531;ENST00000579416;ENST00000582705;ENST00000584696;ENST00000579810	GO:0000070(mitotic sister chromatid segregation);GO:0000775(chromosome, centromeric region);GO:0000776(kinetochore);GO:0001578(microtubule bundle formation);GO:0003677(DNA binding);GO:0003723(RNA binding);GO:0005515(protein binding);GO:0005634(nucleus);GO:0005654(nucleoplasm);GO:0005694(chromosome);GO:0005730(nucleolus);GO:0005737(cytoplasm);GO:0005819(spindle);GO:0005856(cytoskeleton);GO:0005874…	NA	NA	NA	zinc finger protein 207 [Source:HGNC Symbol;Acc:HGNC:12998]	protein_coding;retained_intron;nonsense_mediated_decay	NA	NA	14.21	14.61	15.67	19.83	13.88	19.4	11994	14922	15610	20891	13907	21297
ENSG00000010256	chr3	48599002	48610976	-	UQCRC1	7384	ENST00000471189;ENST00000203407;ENST00000480561;ENST00000460105;ENST00000472438;ENST00000412343;ENST00000467690;ENST00000463708;ENST00000493806	GO:0005515(protein binding);GO:0005739(mitochondrion);GO:0005743(mitochondrial inner membrane);GO:0005746(mitochondrial respirasome);GO:0005750(mitochondrial respiratory chain complex III);GO:0006119(oxidative phosphorylation);GO:0006122(mitochondrial electron transport, ubiquinol to cytochrome c);GO:0008121(ubiquinol-cytochrome-c reductase activity);GO:0009060(aerobic respiration);GO:0014823(res…	00190(Oxidative phosphorylation);01100(Metabolic pathways);04260(Cardiac muscle contraction);04714(Thermogenesis);04932(Non-alcoholic fatty liver disease);05010(Alzheimer disease);05012(Parkinson disease);05014(Amyotrophic lateral sclerosis);05016(Huntington disease);05020(Prion disease);05022(Pathways of neurodegeneration - multiple diseases);05022(Pathways of neurodegeneration - multiple diseas…	NA	NA	ubiquinol-cytochrome c reductase core protein 1 [Source:HGNC Symbol;Acc:HGNC:12585]	retained_intron;protein_coding;nonsense_mediated_decay;processed_transcript	NA	R-HSA-164651(Electron transfer from ubiquinol to cytochrome c of complex III)	31.35	34.36	36.06	35.78	51.46	34.44	5362	7110	7278	7636	10444	7662
ENSG00000010270	chr7	38178245	38230669	+	STARD3NL	83930	ENST00000009041;ENST00000434197;ENST00000471550;ENST00000396013;ENST00000440144;ENST00000453225;ENST00000429075	GO:0005515(protein binding);GO:0005765(lysosomal membrane);GO:0005768(endosome);GO:0005789(endoplasmic reticulum membrane);GO:0005829(cytosol);GO:0010008(endosome membrane);GO:0015485(cholesterol binding);GO:0016020(membrane);GO:0016021(integral component of membrane);GO:0031902(late endosome membrane);GO:0042803(protein homodimerization activity);GO:0043231(intracellular membrane-bounded organel…	NA	NA	NA	STARD3 N-terminal like [Source:HGNC Symbol;Acc:HGNC:19169]	protein_coding;retained_intron	NA	R-HSA-196126(CHOL translocates from cytosol to mitochondrial intermembrane space)	9.96	10.4	9.93	9.45	13.7	10.34	2300	2907	2707	2722	3756	3106
ENSG00000010278	chr12	6199715	6238271	+	CD9	928	ENST00000382518;ENST00000642746;ENST00000543916;ENST00000538834;ENST00000645368;ENST00000610354;ENST00000677718;ENST00000677585;ENST00000679331;ENST00000677318;ENST00000382519;ENST00000546073;ENST00000009180;ENST00000538418;ENST00000645565;ENST00000678719;ENST00000382515;ENST00000676788;ENST00000481267;ENST00000676764;ENST00000540891;ENST00000676638	GO:0005178(integrin binding);GO:0005515(protein binding);GO:0005576(extracellular region);GO:0005615(extracellular space);GO:0005886(plasma membrane);GO:0005887(integral component of plasma membrane);GO:0005925(focal adhesion);GO:0007155(cell adhesion);GO:0007338(single fertilization);GO:0007342(fusion of sperm to egg plasma membrane involved in single fertilization);GO:0008283(cell population pr…	04640(Hematopoietic cell lineage);04640(Hematopoietic cell lineage)	NA	NA	CD9 molecule [Source:HGNC Symbol;Acc:HGNC:1709]	protein_coding;retained_intron;processed_transcript	DOID:0050615(respiratory_system_cancer);DOID:0050686(organ_system_cancer);DOID:0050687(cell_type_cancer);DOID:0060083(immune_system_cancer);DOID:0060100(musculoskeletal_system_cancer);DOID:0070004(myeloma);DOID:1037(lymphoblastic_leukemia);DOID:1240(leukemia);DOID:1324(lung_cancer);DOID:14566(disease_of_cellular_proliferation);DOID:15(reproductive_system_disease);DOID:162(cancer);DOID:1749(squamo…	R-HSA-1297275(CD9:Izumo Binding);R-HSA-481044(Surface deployment of platelet alpha granule membrane components);R-HSA-5336413(DT:HBEGF:CD9 is transported from clathrin-coated vesicle to endosome);R-HSA-5336417(DT A:B binds HBEGF and CD9 on the target cell surface);R-HSA-5336420(DT fragment B transports DT fragment A from target cell endosome membrane);R-HSA-5336422(Clathrin-mediated endocytosis o…	9.63	10.42	10.47	8.07	13.46	9.32	3001	3928	3848	3137	4977	3776
ENSG00000010282	chr3	42692663	42702824	-	HHATL	57467	ENST00000466007;ENST00000441594;ENST00000480939;ENST00000457462	GO:0005515(protein binding);GO:0005783(endoplasmic reticulum);GO:0005789(endoplasmic reticulum membrane);GO:0016020(membrane);GO:0016021(integral component of membrane);GO:0016746(acyltransferase activity);GO:0048471(perinuclear region of cytoplasm);GO:0060262(negative regulation of N-terminal protein palmitoylation);GO:0060262(negative regulation of N-terminal protein palmitoylation)	NA	NA	NA	hedgehog acyltransferase like [Source:HGNC Symbol;Acc:HGNC:13242]	retained_intron;protein_coding	NA	NA	0.01	0.03	0	0.02	0	0.04	2	7	0	5	0	8
ENSG00000010292	chr12	6493356	6531955	+	NCAPD2	9918	ENST00000541399;ENST00000539714;ENST00000536538;ENST00000382457;ENST00000539084;ENST00000315579;ENST00000545732;ENST00000536090;ENST00000542472;ENST00000538600;ENST00000542492;ENST00000535804;ENST00000539885	GO:0000228(nuclear chromosome);GO:0000278(mitotic cell cycle);GO:0000779(condensed chromosome, centromeric region);GO:0000793(condensed chromosome);GO:0000796(condensin complex);GO:0005515(protein binding);GO:0005634(nucleus);GO:0005654(nucleoplasm);GO:0005694(chromosome);GO:0005737(cytoplasm);GO:0005829(cytosol);GO:0007049(cell cycle);GO:0007076(mitotic chromosome condensation);GO:0010032(meioti…	NA	NA	NA	non-SMC condensin I complex subunit D2 [Source:HGNC Symbol;Acc:HGNC:24305]	processed_transcript;protein_coding;nonsense_mediated_decay;retained_intron	NA	R-HSA-2514854(CDK1 phosphorylates condensin I);R-HSA-2520883(Phosphorylated condensin I promotes condensation of prometaphase chromosomes);R-HSA-2529015(Dephosphorylation of CK2-modified condensin I);R-HSA-2529020(CK2 phosphorylates condensin I subunits)	39.94	43.27	45.87	47.05	46.14	47.27	13793	18078	18689	20269	18908	21231
ENSG00000010295	chr12	6538961	6556073	-	IFFO1	25900	ENST00000472558;ENST00000471408;ENST00000465801;ENST00000336604;ENST00000396840;ENST00000487279;ENST00000619571;ENST00000356896;ENST00000488007;ENST00000396830	GO:0005515(protein binding);GO:0005634(nucleus);GO:0005637(nuclear inner membrane);GO:0005654(nucleoplasm);GO:0005882(intermediate filament);GO:0006303(double-strand break repair via nonhomologous end joining);GO:0016020(membrane);GO:0016363(nuclear matrix);GO:0035861(site of double-strand break);GO:1990166(protein localization to site of double-strand break);GO:1990683(DNA double-strand break at…	NA	NA	NA	intermediate filament family orphan 1 [Source:HGNC Symbol;Acc:HGNC:24970]	retained_intron;protein_coding;nonsense_mediated_decay	NA	NA	5.23	5.34	6.17	5.96	5.86	6.39	1384	1707	1925	1965	1838	2199
ENSG00000010310	chr19	45668221	45683722	+	GIPR	2696	ENST00000652180;ENST00000590918;ENST00000263281;ENST00000304207;ENST00000591322;ENST00000588816;ENST00000591224	GO:0002029(desensitization of G protein-coupled receptor signaling pathway);GO:0004888(transmembrane signaling receptor activity);GO:0004930(G protein-coupled receptor activity);GO:0005515(protein binding);GO:0005886(plasma membrane);GO:0006091(generation of precursor metabolites and energy);GO:0007165(signal transduction);GO:0007166(cell surface receptor signaling pathway);GO:0007186(G protein-c…	04024(cAMP signaling pathway);04080(Neuroactive ligand-receptor interaction);04080(Neuroactive ligand-receptor interaction)	NA	NA	gastric inhibitory polypeptide receptor [Source:HGNC Symbol;Acc:HGNC:4271]	protein_coding;retained_intron	DOID:0014667(disease_of_metabolism);DOID:0060158(acquired_metabolic_disease);DOID:12252(Cushing's_syndrome);DOID:225(syndrome);DOID:28(endocrine_system_disease);DOID:374(nutrition_disease);DOID:3947(adrenal_gland_hyperfunction);DOID:3952(adrenal_cortex_disease);DOID:4(disease);DOID:654(overnutrition);DOID:7(disease_of_anatomical_entity);DOID:9553(adrenal_gland_disease);DOID:9970(obesity)	R-HSA-379044(Liganded Gs-activating GPCR acts as a GEF for Gs);R-HSA-420274(GIP receptor binds gastric inhibitory peptide);R-HSA-744886(The Ligand:GPCR:Gs complex dissociates);R-HSA-744887(Liganded Gs-activating GPCRs bind inactive heterotrimeric Gs)	0.73	0.92	0.62	0.14	0.17	0.17	201	305	202	46	55	61
ENSG00000010318	chr3	52410660	52423641	+	PHF7	51533	ENST00000327906;ENST00000473145;ENST00000482327;ENST00000347025;ENST00000614886;ENST00000498509;ENST00000465863;ENST00000459935	GO:0005515(protein binding);GO:0005634(nucleus);GO:0005654(nucleoplasm);GO:0005794(Golgi apparatus);GO:0005829(cytosol);GO:0005886(plasma membrane);GO:0016607(nuclear speck);GO:0046872(metal ion binding);GO:0046872(metal ion binding)	NA	NA	NA	PHD finger protein 7 [Source:HGNC Symbol;Acc:HGNC:18458]	protein_coding;retained_intron;processed_transcript	NA	NA	1.26	1.44	1.55	1.23	1.35	1.34	229	315	332	278	290	315
ENSG00000010319	chr3	52433035	52445103	-	SEMA3G	56920	ENST00000231721;ENST00000475739	GO:0001755(neural crest cell migration);GO:0005102(signaling receptor binding);GO:0005515(protein binding);GO:0005576(extracellular region);GO:0005615(extracellular space);GO:0005887(integral component of plasma membrane);GO:0007411(axon guidance);GO:0030215(semaphorin receptor binding);GO:0030335(positive regulation of cell migration);GO:0030517(negative regulation of axon extension);GO:0045499(…	04360(Axon guidance);04360(Axon guidance)	NA	NA	semaphorin 3G [Source:HGNC Symbol;Acc:HGNC:30400]	protein_coding	DOID:14566(disease_of_cellular_proliferation);DOID:162(cancer);DOID:4(disease)	NA	0.14	0.16	0.29	0.32	0.24	0.32	39	51	92	108	78	112
ENSG00000010322	chr3	52455118	52493068	+	NISCH	11188	ENST00000345716;ENST00000488380;ENST00000420808;ENST00000489895;ENST00000488157;ENST00000490425;ENST00000464280;ENST00000481211;ENST00000474188;ENST00000485765;ENST00000460759;ENST00000488243;ENST00000467594	GO:0005178(integrin binding);GO:0005515(protein binding);GO:0005654(nucleoplasm);GO:0005737(cytoplasm);GO:0005768(endosome);GO:0005769(early endosome);GO:0005829(cytosol);GO:0005886(plasma membrane);GO:0006915(apoptotic process);GO:0015630(microtubule cytoskeleton);GO:0016020(membrane);GO:0016601(Rac protein signal transduction);GO:0019901(protein kinase binding);GO:0030036(actin cytoskeleton org…	NA	NA	NA	nischarin [Source:HGNC Symbol;Acc:HGNC:18006]	protein_coding;retained_intron;processed_transcript	DOID:0050828(artery_disease);DOID:10763(hypertension);DOID:114(heart_disease);DOID:1287(cardiovascular_system_disease);DOID:178(vascular_disease);DOID:4(disease);DOID:6000(congestive_heart_failure);DOID:7(disease_of_anatomical_entity)	R-HSA-9013145(RAC1 binds effectors at the plasma membrane);R-HSA-9696266(RND2 binds effectors);R-HSA-9696268(RND3 binds effectors)	9.9	10.24	12.14	9.85	10.15	9.56	4791	5995	6930	5946	5828	6015
ENSG00000010327	chr3	52495338	52524495	+	STAB1	23166	ENST00000321725;ENST00000461325;ENST00000481626;ENST00000462741	GO:0005041(low-density lipoprotein particle receptor activity);GO:0005044(scavenger receptor activity);GO:0005509(calcium ion binding);GO:0005515(protein binding);GO:0005540(hyaluronic acid binding);GO:0005886(plasma membrane);GO:0005887(integral component of plasma membrane);GO:0006898(receptor-mediated endocytosis);GO:0006954(inflammatory response);GO:0007155(cell adhesion);GO:0007267(cell-cell…	NA	NA	NA	stabilin 1 [Source:HGNC Symbol;Acc:HGNC:18628]	protein_coding;retained_intron	DOID:0050686(organ_system_cancer);DOID:14566(disease_of_cellular_proliferation);DOID:162(cancer);DOID:3119(gastrointestinal_system_cancer);DOID:3571(liver_cancer);DOID:4(disease);DOID:684(hepatocellular_carcinoma);DOID:686(liver_carcinoma)	R-HSA-2197770(STAB1 (FEEL-1) binds ligands);R-HSA-2247513(STAB1:ligand is endocytosed)	0.01	0.02	0.03	0.03	0.01	0.01	6	14	23	19	5	10
ENSG00000010361	chr19	49806866	49817376	-	FUZ	80199	ENST00000313777;ENST00000525130;ENST00000529634;ENST00000528094;ENST00000533418;ENST00000525370;ENST00000377092;ENST00000534138;ENST00000527973;ENST00000528043;ENST00000531017;ENST00000527585;ENST00000534008;ENST00000526575;ENST00000525800;ENST00000527111;ENST00000526435	GO:0001736(establishment of planar polarity);GO:0001843(neural tube closure);GO:0001942(hair follicle development);GO:0005515(protein binding);GO:0005737(cytoplasm);GO:0005856(cytoskeleton);GO:0005929(cilium);GO:0008285(negative regulation of cell population proliferation);GO:0008589(regulation of smoothened signaling pathway);GO:0010172(embryonic body morphogenesis);GO:0015031(protein transport)…	NA	NA	NA	fuzzy planar cell polarity protein [Source:HGNC Symbol;Acc:HGNC:26219]	protein_coding;nonsense_mediated_decay;retained_intron;processed_transcript	NA	R-HSA-5610766(The intraflagellar transport A (IFT-A) complex is required for the transit of GLI:SUFU complexes to the ciliary base);R-HSA-5610767(The intraflagellar transport B (IFT-B) complex is required for the transit of GLI:SUFU complexes to the ciliary tip)	5.46	6.46	7.53	8.25	10.38	8.38	867	1239	1407	1628	1951	1725
ENSG00000010379	chr12	220621	262873	-	SLC6A13	6540	ENST00000445055;ENST00000343164;ENST00000539668;ENST00000534887;ENST00000542272;ENST00000436453	GO:0005283(amino acid:sodium symporter activity);GO:0005308(creatine transmembrane transporter activity);GO:0005332(gamma-aminobutyric acid:sodium:chloride symporter activity);GO:0005368(taurine transmembrane transporter activity);GO:0005369(taurine:sodium symporter activity);GO:0005515(protein binding);GO:0005886(plasma membrane);GO:0005887(integral component of plasma membrane);GO:0006836(neuro…	04721(Synaptic vesicle cycle);04727(GABAergic synapse);04727(GABAergic synapse)	NA	NA	solute carrier family 6 member 13 [Source:HGNC Symbol;Acc:HGNC:11046]	protein_coding;processed_transcript;retained_intron;nonsense_mediated_decay	NA	R-HSA-444007(GAT1-3 mediate Na+/Cl- dependent GABA transport)	0.03	0.06	0.08	0.11	0	0.08	7	19	23	31	0	24
ENSG00000010404	X	149476988	149521096	-	IDS	3423	ENST00000340855;ENST00000370441;ENST00000466323;ENST00000490775;ENST00000464251;ENST00000466019;ENST00000428056;ENST00000521702	GO:0004423(iduronate-2-sulfatase activity);GO:0005509(calcium ion binding);GO:0005515(protein binding);GO:0005764(lysosome);GO:0006027(glycosaminoglycan catabolic process);GO:0008484(sulfuric ester hydrolase activity);GO:0016787(hydrolase activity);GO:0043202(lysosomal lumen);GO:0046872(metal ion binding);GO:0046872(metal ion binding)	00531(Glycosaminoglycan degradation);01100(Metabolic pathways);04142(Lysosome);04142(Lysosome)	K01136	EC:3.1.6.13	iduronate 2-sulfatase [Source:HGNC Symbol;Acc:HGNC:5389]	protein_coding;nonsense_mediated_decay;processed_transcript	DOID:0014667(disease_of_metabolism);DOID:12798(mucopolysaccharidosis);DOID:12799(mucopolysaccharidosis_II);DOID:225(syndrome);DOID:3211(lysosomal_storage_disease);DOID:4(disease);DOID:655(inherited_metabolic_disorder)	R-HSA-1678650(IDS hydrolyses Heparan sulfate chain(5));R-HSA-1793182(IDS hydrolyses dermatan sulfate (Chebi:63517 chain));R-HSA-2262743(Defective IDS does not hydrolyse dermatan sulfate (Chebi:63517 chain));R-HSA-9036046(Defective IDS does not hydrolyse Heparan sulfate chain(5))	11.16	11.4	11.1	8.32	8.9	10.07	5535	6846	6498	5150	5245	6500
ENSG00000010438	chr9	33750679	33799231	+	PRSS3	5646	ENST00000468152;ENST00000361005;ENST00000342836	GO:0004252(serine-type endopeptidase activity);GO:0005509(calcium ion binding);GO:0005515(protein binding);GO:0005576(extracellular region);GO:0005615(extracellular space);GO:0006508(proteolysis);GO:0007586(digestion);GO:0008233(peptidase activity);GO:0008236(serine-type peptidase activity);GO:0016787(hydrolase activity);GO:0019730(antimicrobial humoral response);GO:0031638(zymogen activation);GO…	04080(Neuroactive ligand-receptor interaction);04972(Pancreatic secretion);04974(Protein digestion and absorption);05164(Influenza A);05164(Influenza A)	K01312	EC:3.4.21.4	serine protease 3 [Source:HGNC Symbol;Acc:HGNC:9486]	processed_transcript;protein_coding	DOID:0050615(respiratory_system_cancer);DOID:0050686(organ_system_cancer);DOID:1324(lung_cancer);DOID:14566(disease_of_cellular_proliferation);DOID:162(cancer);DOID:225(syndrome);DOID:26(pancreas_disease);DOID:28(endocrine_system_disease);DOID:3905(lung_carcinoma);DOID:3908(non_small_cell_lung_carcinoma);DOID:4988(alcoholic_pancreatitis);DOID:4989(pancreatitis);DOID:4(disease);DOID:7(disease_of_a…	R-HSA-1461993(pro-HD5 is cleaved by trypsin);R-HSA-3132753(Pancreatic proteases degrade TCN1:RCbl);R-HSA-6798745(Exocytosis of tertiary granule lumen proteins);R-HSA-6801766(Trypsin cleaves REG3A or REG3G to generate REG3A,G(38-175))	0	0.27	0.2	0.18	0.32	0.14	0	25	18	17	30	14
ENSG00000010539	chr16	3222325	3236003	-	ZNF200	7752	ENST00000414144;ENST00000396871;ENST00000431561;ENST00000396870;ENST00000575285;ENST00000575948;ENST00000575630;ENST00000575617;ENST00000577015	GO:0003674(molecular_function);GO:0005515(protein binding);GO:0005634(nucleus);GO:0008150(biological_process);GO:0046872(metal ion binding);GO:0046872(metal ion binding)	05168(Herpes simplex virus 1 infection);05168(Herpes simplex virus 1 infection)	NA	NA	zinc finger protein 200 [Source:HGNC Symbol;Acc:HGNC:12993]	protein_coding;retained_intron	NA	R-HSA-975040(KRAB-ZNF / KAP Interaction)	1.33	1.48	2.16	4.45	3.65	4.81	535	722	1022	2222	1737	2509
ENSG00000010610	chr12	6786858	6816357	+	CD4	920	ENST00000011653;ENST00000544344;ENST00000437800;ENST00000536590;ENST00000536563;ENST00000543755	GO:0001618(virus receptor activity);GO:0001934(positive regulation of protein phosphorylation);GO:0002250(adaptive immune response);GO:0002376(immune system process);GO:0004888(transmembrane signaling receptor activity);GO:0005201(extracellular matrix structural constituent);GO:0005515(protein binding);GO:0005769(early endosome);GO:0005788(endoplasmic reticulum lumen);GO:0005789(endoplasmic retic…	04060(Cytokine-cytokine receptor interaction);04514(Cell adhesion molecules);04612(Antigen processing and presentation);04640(Hematopoietic cell lineage);04658(Th1 and Th2 cell differentiation);04659(Th17 cell differentiation);04660(T cell receptor signaling pathway);05135(Yersinia infection);05166(Human T-cell leukemia virus 1 infection);05170(Human immunodeficiency virus 1 infection);05235(PD-L…	NA	NA	CD4 molecule [Source:HGNC Symbol;Acc:HGNC:1678]	protein_coding;retained_intron;processed_transcript	DOID:0014667(disease_of_metabolism);DOID:0050013(carbohydrate_metabolism_disease);DOID:0050117(disease_by_infectious_agent);DOID:0050686(organ_system_cancer);DOID:0050687(cell_type_cancer);DOID:0050743(mature_T_cell_and_NK_cell_lymphoma);DOID:0050749(peripheral_T_cell_lymphoma);DOID:0060056(hypersensitivity_reaction_disease);DOID:0060058(lymphoma);DOID:0060061(cutaneous_T_cell_lymphoma);DOID:0060…	R-HSA-1471314(HNP1-3 bind CD4);R-HSA-164500(Conformational changes in gp120 exposes gp41);R-HSA-164507(CD4:gp120 binds to chemokine co-receptor CCR5/CXCR4);R-HSA-164508(N and C terminal heptad repeat helices of gp41 form six-helix bundle);R-HSA-164509(Binding of gp120 of ENV oligomer to the host CD4);R-HSA-164510(Conformational change in gp120 of Env oligomer);R-HSA-164515(Fusogenic activation of…	1.08	0.83	0.88	0.18	0.2	0.68	263	246	254	55	60	216
ENSG00000010626	chr12	6873569	6914241	+	LRRC23	10233	ENST00000433346;ENST00000449039;ENST00000007969;ENST00000622489;ENST00000451681;ENST00000443597;ENST00000428946;ENST00000323702;ENST00000457146;ENST00000486401;ENST00000431207;ENST00000429740;ENST00000472633	GO:0003674(molecular_function);GO:0005515(protein binding);GO:0005575(cellular_component);GO:0005737(cytoplasm);GO:0005829(cytosol);GO:0008150(biological_process);GO:0008150(biological_process)	NA	NA	NA	leucine rich repeat containing 23 [Source:HGNC Symbol;Acc:HGNC:19138]	protein_coding;processed_transcript;nonsense_mediated_decay;retained_intron	NA	NA	2.06	2.8	2.42	2.73	3.88	2.5	338	557	470	560	754	533
ENSG00000010671	X	101349338	101390796	-	BTK	695	ENST00000695614;ENST00000695615;ENST00000621635;ENST00000695621;ENST00000695623;ENST00000478995;ENST00000488970;ENST00000695624;ENST00000470069;ENST00000470329;ENST00000464006;ENST00000695633;ENST00000464567;ENST00000695643;ENST00000695634	GO:0000166(nucleotide binding);GO:0001780(neutrophil homeostasis);GO:0001805(positive regulation of type III hypersensitivity);GO:0001812(positive regulation of type I hypersensitivity);GO:0001818(negative regulation of cytokine production);GO:0002250(adaptive immune response);GO:0002344(B cell affinity maturation);GO:0002376(immune system process);GO:0002553(histamine secretion by mast cell);GO:…	04064(NF-kappa B signaling pathway);04380(Osteoclast differentiation);04611(Platelet activation);04662(B cell receptor signaling pathway);04664(Fc epsilon RI signaling pathway);05169(Epstein-Barr virus infection);05340(Primary immunodeficiency);05340(Primary immunodeficiency)	K07370	EC:2.7.10.2	Bruton tyrosine kinase [Source:HGNC Symbol;Acc:HGNC:1133]	protein_coding;nonsense_mediated_decay;retained_intron;processed_transcript	DOID:0050686(organ_system_cancer);DOID:0060083(immune_system_cancer);DOID:1037(lymphoblastic_leukemia);DOID:1240(leukemia);DOID:14179(Bruton_type_agammaglobulinemia);DOID:14566(disease_of_cellular_proliferation);DOID:162(cancer);DOID:2115(B_cell_deficiency);DOID:225(syndrome);DOID:2531(hematologic_cancer);DOID:2583(agammaglobulinemia);DOID:2914(immune_system_disease);DOID:4(disease);DOID:612(prim…	R-HSA-1112666(BLNK (SLP-65) Signalosome hydrolyzes phosphatidyinositol bisphosphate forming diacylglycerol and inositol-1,4,5-trisphosphate);R-HSA-166072(MyD88 forms a complex with TIRAP:activated TLR2/4);R-HSA-166082(IRAK4 binds to the activated TLR receptor:TIRAP:MyD88 complex);R-HSA-166091(IRAK1 or IRAK2 binds to the activated IRAK4 :activated TLR:MyD88:TIRAP complex);R-HSA-166119(First phosph…	0.18	0.2	0.12	0.12	0.1	0.17	79	107	65	68	55	98
ENSG00000010704	chr6	26087281	26098343	+	HFE	3077	ENST00000397022;ENST00000317896;ENST00000483782;ENST00000470149;ENST00000357618	GO:0002626(negative regulation of T cell antigen processing and presentation);GO:0002725(negative regulation of T cell cytokine production);GO:0005102(signaling receptor binding);GO:0005515(protein binding);GO:0005615(extracellular space);GO:0005654(nucleoplasm);GO:0005769(early endosome);GO:0005886(plasma membrane);GO:0005887(integral component of plasma membrane);GO:0006811(ion transport);GO:00…	NA	NA	NA	homeostatic iron regulator [Source:HGNC Symbol;Acc:HGNC:4886]	protein_coding;retained_intron	DOID:0014667(disease_of_metabolism);DOID:0050013(carbohydrate_metabolism_disease);DOID:0050117(disease_by_infectious_agent);DOID:0050155(sensory_system_disease);DOID:0050177(monogenic_disease);DOID:0050686(organ_system_cancer);DOID:0050700(cardiomyopathy);DOID:0050735(X_linked_disease);DOID:0050737(autosomal_recessive_disease);DOID:0050739(autosomal_genetic_disease);DOID:0050828(artery_disease);D…	R-HSA-5691154(HFE binds TFRC dimer)	0.07	0.06	0.12	0.07	0.1	0.06	21	24	46	26	36	25
ENSG00000010803	chr1	41027202	41242306	-	SCMH1	22955	ENST00000326197;ENST00000372595;ENST00000337495;ENST00000372596;ENST00000372597;ENST00000695335;ENST00000472037;ENST00000456518;ENST00000460215;ENST00000498793;ENST00000695337;ENST00000489421;ENST00000482530;ENST00000488592	GO:0001673(male germ cell nucleus);GO:0003682(chromatin binding);GO:0005515(protein binding);GO:0005634(nucleus);GO:0005654(nucleoplasm);GO:0006338(chromatin remodeling);GO:0006355(regulation of DNA-templated transcription);GO:0007283(spermatogenesis);GO:0009952(anterior/posterior pattern specification);GO:0010369(chromocenter);GO:0031507(heterochromatin formation);GO:0042393(histone binding);GO:…	NA	NA	NA	Scm polycomb group protein homolog 1 [Source:HGNC Symbol;Acc:HGNC:19003]	protein_coding;processed_transcript;nonsense_mediated_decay;retained_intron	NA	R-HSA-3108203(PRC1 SUMOylates CTBP1 with SUMO2,3);R-HSA-3108209(PRC1 SUMOylates CTBP1 with SUMO1);R-HSA-3223200(Demethylation of H3K27Me3 by KDM6B stimulates p16INK4A transcription, while binding of PRC1.4 complex to H3K27Me3 represses p16INK4A transcription);R-HSA-3229089(PRC1.4 complex binds H3K27Me3 nucleosomes on CDKN2A promoter);R-HSA-3229102(p-MAPKAPK3 phosphorylates BMI1);R-HSA-3927824(PRC…	10.64	10.99	12.1	10.97	11.3	12.01	2619	3270	3509	3368	3300	3842
ENSG00000010810	chr6	111660332	111873452	-	FYN	2534	ENST00000538466;ENST00000368682;ENST00000354650;ENST00000229471;ENST00000368667;ENST00000491885;ENST00000467921;ENST00000471959;ENST00000496864;ENST00000476769;ENST00000495935;ENST00000467899;ENST00000495927;ENST00000523322;ENST00000462856;ENST00000520518;ENST00000517419;ENST00000518295;ENST00000523238;ENST00000518630;ENST00000462598;ENST00000521361;ENST00000487824	GO:0000166(nucleotide binding);GO:0000304(response to singlet oxygen);GO:0001664(G protein-coupled receptor binding);GO:0001764(neuron migration);GO:0002223(stimulatory C-type lectin receptor signaling pathway);GO:0002250(adaptive immune response);GO:0002376(immune system process);GO:0002862(negative regulation of inflammatory response to antigenic stimulus);GO:0003015(heart process);GO:0004672(p…	04071(Sphingolipid signaling pathway);04072(Phospholipase D signaling pathway);04360(Axon guidance);04380(Osteoclast differentiation);04510(Focal adhesion);04520(Adherens junction);04611(Platelet activation);04650(Natural killer cell mediated cytotoxicity);04660(T cell receptor signaling pathway);04664(Fc epsilon RI signaling pathway);04725(Cholinergic synapse);05020(Prion disease);05130(Pathogen…	K05703	EC:2.7.10.2	FYN proto-oncogene, Src family tyrosine kinase [Source:HGNC Symbol;Acc:HGNC:4037]	protein_coding;processed_transcript;retained_intron	DOID:0050161(lower_respiratory_tract_disease);DOID:0050686(organ_system_cancer);DOID:0060083(immune_system_cancer);DOID:10652(Alzheimer's_disease);DOID:1176(bronchial_disease);DOID:1192(peripheral_nervous_system_neoplasm);DOID:1240(leukemia);DOID:1289(neurodegenerative_disease);DOID:1307(dementia);DOID:14566(disease_of_cellular_proliferation);DOID:150(disease_of_mental_health);DOID:1561(cognitive…	R-HSA-114577(Binding of GPVI:Fc Epsilon R1 gamma receptor complex with collagen);R-HSA-114600(Fyn/Lyn-mediated phosphorylation of FcR1 gamma);R-HSA-139842(Binding of Syk tyrosine kinase);R-HSA-1433418(Phosphorylation of JAK2);R-HSA-1433428(GRB2 is indirectly recruited to p-KIT through SHP2);R-HSA-1433451(JAK2 binds to p-KIT);R-HSA-1433454(Phosphorylation of GAB2 by SFKs);R-HSA-1433456(Recruitment…	11.41	12.65	12.21	8.49	10.26	9.37	4518	6061	5707	4196	4823	4826
ENSG00000010818	chr6	142751469	142945176	-	HIVEP2	3097	ENST00000012134;ENST00000367603;ENST00000367604;ENST00000474532	GO:0000978(RNA polymerase II cis-regulatory region sequence-specific DNA binding);GO:0000981(DNA-binding transcription factor activity, RNA polymerase II-specific);GO:0003677(DNA binding);GO:0005634(nucleus);GO:0005654(nucleoplasm);GO:0006357(regulation of transcription by RNA polymerase II);GO:0046872(metal ion binding);GO:0046872(metal ion binding)	NA	NA	NA	HIVEP zinc finger 2 [Source:HGNC Symbol;Acc:HGNC:4921]	protein_coding;processed_transcript	NA	NA	3.97	3.57	4.55	3.25	1.56	3.18	2257	2460	3055	2308	1055	2350
ENSG00000011007	chr1	23743448	23762049	+	ELOA	6924	ENST00000609199;ENST00000418390;ENST00000613537;ENST00000487554	GO:0003746(translation elongation factor activity);GO:0005515(protein binding);GO:0005615(extracellular space);GO:0005634(nucleus);GO:0005654(nucleoplasm);GO:0006357(regulation of transcription by RNA polymerase II);GO:0006366(transcription by RNA polymerase II);GO:0006367(transcription initiation at RNA polymerase II promoter);GO:0006368(transcription elongation by RNA polymerase II promoter);GO…	NA	NA	NA	elongin A [Source:HGNC Symbol;Acc:HGNC:11620]	retained_intron;nonsense_mediated_decay;protein_coding;processed_transcript	NA	R-HSA-112379(Recruitment of elongation factors to form elongation complex);R-HSA-112385(Addition of nucleotides leads to transcript elongation);R-HSA-112392(Resumption of elongation after recovery from pausing);R-HSA-112395(Abortive termination of elongation after arrest);R-HSA-112396(Separation of elongating transcript from template);R-HSA-112436(Formation of Elongin complex);R-HSA-113411(2-4 nt…	22.29	20.48	17.22	24.07	22.19	23.31	6361	7072	5799	8569	7516	8652
ENSG00000011009	chr1	23791145	23795539	+	LYPLA2	11313	ENST00000374514;ENST00000420982;ENST00000374505;ENST00000495365;ENST00000374503;ENST00000374502;ENST00000492577;ENST00000421070;ENST00000374501;ENST00000472213	GO:0002084(protein depalmitoylation);GO:0004622(lysophospholipase activity);GO:0005515(protein binding);GO:0005737(cytoplasm);GO:0005795(Golgi stack);GO:0005829(cytosol);GO:0006629(lipid metabolic process);GO:0006631(fatty acid metabolic process);GO:0007411(axon guidance);GO:0008474(palmitoyl-(protein) hydrolase activity);GO:0016787(hydrolase activity);GO:0045296(cadherin binding);GO:0046464(acyl…	00564(Glycerophospholipid metabolism);00564(Glycerophospholipid metabolism)	K06130	EC:3.1.1.5	lysophospholipase 2 [Source:HGNC Symbol;Acc:HGNC:6738]	protein_coding;processed_transcript	NA	R-HSA-8933328(LYPLA2 hydrolyses PALM-C3,4-GAP43)	21.17	22.71	23.82	24.71	39.99	26.71	2284	2965	3033	3328	5124	3749
ENSG00000011021	chr1	11806096	11843143	+	CLCN6	1185	ENST00000312413;ENST00000346436;ENST00000376497;ENST00000400892;ENST00000376496;ENST00000376490;ENST00000376491;ENST00000376492;ENST00000494028;ENST00000446542	GO:0000166(nucleotide binding);GO:0003729(mRNA binding);GO:0005247(voltage-gated chloride channel activity);GO:0005524(ATP binding);GO:0005765(lysosomal membrane);GO:0005768(endosome);GO:0006811(ion transport);GO:0006821(chloride transport);GO:0006884(cell volume homeostasis);GO:0007165(signal transduction);GO:0009612(response to mechanical stimulus);GO:0010008(endosome membrane);GO:0010468(regul…	NA	NA	NA	chloride voltage-gated channel 6 [Source:HGNC Symbol;Acc:HGNC:2024]	protein_coding;processed_transcript;nonsense_mediated_decay;retained_intron	NA	R-HSA-2730692(CLCN4/5/6 exchange Cl- for H+);R-HSA-6802927(BRAF and RAF fusion mutant dimers are phosphorylated);R-HSA-6802932(Dissociation of BRAF/RAF fusion complex);R-HSA-6802933(p-BRAF and RAF fusion dimers phosphorylate MAP2Ks);R-HSA-6802934(p-BRAF and RAF fusion dimers bind MAP2Ks and MAPKs);R-HSA-6802935(MAPKs are phosphorylated downstream of BRAF and RAF fusion dimers)	2.66	2.93	2.27	3.15	2.22	2.72	1164	1550	1170	1718	1156	1546
ENSG00000011028	chr17	62627670	62693597	+	MRC2	9902	ENST00000303375;ENST00000584265;ENST00000583597;ENST00000579432;ENST00000446119;ENST00000580916	GO:0001649(osteoblast differentiation);GO:0005515(protein binding);GO:0005518(collagen binding);GO:0005925(focal adhesion);GO:0006897(endocytosis);GO:0016020(membrane);GO:0016021(integral component of membrane);GO:0030246(carbohydrate binding);GO:0030574(collagen catabolic process);GO:0038023(signaling receptor activity);GO:0038023(signaling receptor activity)	04145(Phagosome);05152(Tuberculosis);05152(Tuberculosis)	NA	NA	mannose receptor C type 2 [Source:HGNC Symbol;Acc:HGNC:16875]	protein_coding;retained_intron;processed_transcript	DOID:0050687(cell_type_cancer);DOID:14566(disease_of_cellular_proliferation);DOID:162(cancer);DOID:1749(squamous_cell_carcinoma);DOID:305(carcinoma);DOID:4(disease)	R-HSA-1236939(Interaction of exogenous soluble antigen with its corresponding receptor);R-HSA-1236940(Exogenous soluble antigen targeted to more stable early endosome);R-HSA-1236941(Internalization of receptor bound antigen into clathrin coted vesicles);R-HSA-1236955(Movement of clathrin coated vesicles into early endosome)	7.33	7.64	7.89	3.7	5.25	3.92	2580	3251	3276	1626	2195	1795
ENSG00000011052	chr17	51153590	51171744	+	NME1-NME2	654364	ENST00000393193;ENST00000376392;ENST00000555572	GO:0000166(nucleotide binding);GO:0004550(nucleoside diphosphate kinase activity);GO:0005524(ATP binding);GO:0005829(cytosol);GO:0006165(nucleoside diphosphate phosphorylation);GO:0006183(GTP biosynthetic process);GO:0006228(UTP biosynthetic process);GO:0006241(CTP biosynthetic process);GO:0016301(kinase activity);GO:0016310(phosphorylation);GO:0016740(transferase activity);GO:0016740(transferase…	00230(Purine metabolism);00240(Pyrimidine metabolism);00983(Drug metabolism - other enzymes);01100(Metabolic pathways);01240(Biosynthesis of cofactors);01240(Biosynthesis of cofactors)	K00940	EC:2.7.4.6	NME1-NME2 readthrough [Source:HGNC Symbol;Acc:HGNC:33531]	protein_coding	NA	R-HSA-482619((d)NDP + ATP <=> (d)NTP + ADP (NME1,2,3));R-HSA-482621((d)NTP + ADP <=> (d)NDP + ATP (NME1,2,3));R-HSA-6798748(Exocytosis of secretory granule lumen proteins);R-HSA-6800434(Exocytosis of ficolin-rich granule lumen proteins);R-HSA-9748969(NME1:2 hexamer phosphorylates 6TdGDP to 6TdGTP);R-HSA-9748999(NME1:2 hexamer phosphorylates 6TGDP to 6TGTP);R-HSA-9755013(NME1,2 hexamers phosphoryl…	40.48	59.75	45.72	87.41	87.19	76.42	2682	4789	3574	7222	6853	6584
ENSG00000011105	chr12	3077355	3286564	+	TSPAN9	10867	ENST00000537971;ENST00000444315;ENST00000011898;ENST00000649909;ENST00000539631;ENST00000640568;ENST00000407263;ENST00000492305	GO:0003674(molecular_function);GO:0005886(plasma membrane);GO:0005887(integral component of plasma membrane);GO:0005925(focal adhesion);GO:0008150(biological_process);GO:0016020(membrane);GO:0016021(integral component of membrane);GO:0097197(tetraspanin-enriched microdomain);GO:0097197(tetraspanin-enriched microdomain)	NA	NA	NA	tetraspanin 9 [Source:HGNC Symbol;Acc:HGNC:21640]	protein_coding;nonsense_mediated_decay;retained_intron;processed_transcript	NA	NA	4.63	4.55	4.58	4.19	5.55	4.62	1711	2033	1994	1931	2433	2218
ENSG00000011114	chr14	93237550	93333092	-	BTBD7	55727	ENST00000355125;ENST00000334746;ENST00000554565;ENST00000553975;ENST00000554644;ENST00000298896;ENST00000555525	GO:0005515(protein binding);GO:0005634(nucleus);GO:0060693(regulation of branching involved in salivary gland morphogenesis);GO:0061138(morphogenesis of a branching epithelium);GO:0061138(morphogenesis of a branching epithelium)	NA	NA	NA	BTB domain containing 7 [Source:HGNC Symbol;Acc:HGNC:18269]	nonsense_mediated_decay;protein_coding;retained_intron	NA	NA	2.76	2.8	3.46	3.43	2.38	3.43	1674	2053	2469	2589	1709	2697
ENSG00000011132	chr19	3750819	3761570	-	APBA3	9546	ENST00000316757;ENST00000588984;ENST00000590064;ENST00000591678;ENST00000586991;ENST00000592826;ENST00000590238;ENST00000589934	GO:0001540(amyloid-beta binding);GO:0001701(in utero embryonic development);GO:0004857(enzyme inhibitor activity);GO:0005515(protein binding);GO:0005737(cytoplasm);GO:0005886(plasma membrane);GO:0007268(chemical synaptic transmission);GO:0010468(regulation of gene expression);GO:0015031(protein transport);GO:0019899(enzyme binding);GO:0043086(negative regulation of catalytic activity);GO:0043197(…	NA	NA	NA	amyloid beta precursor protein binding family A member 3 [Source:HGNC Symbol;Acc:HGNC:580]	protein_coding;retained_intron	DOID:10652(Alzheimer's_disease);DOID:1289(neurodegenerative_disease);DOID:1307(dementia);DOID:150(disease_of_mental_health);DOID:1561(cognitive_disorder);DOID:331(central_nervous_system_disease);DOID:4(disease);DOID:680(tauopathy);DOID:7(disease_of_anatomical_entity);DOID:863(nervous_system_disease)	R-HSA-6794353(NRXNs binds MUNC18)	3.36	3.88	3.42	3.35	3.95	3.44	1010	1405	1208	1253	1406	1339
ENSG00000011143	chr17	58205441	58219605	-	MKS1	54903	ENST00000678763;ENST00000678568;ENST00000393119;ENST00000675753;ENST00000676787;ENST00000677111;ENST00000677160;ENST00000677416;ENST00000677709;ENST00000678011;ENST00000678432;ENST00000678463;ENST00000537529;ENST00000393120;ENST00000583577;ENST00000580127;ENST00000577824;ENST00000585134;ENST00000579358;ENST00000581761;ENST00000677546;ENST00000678481;ENST00000677076;ENST00000677475;ENST00000678928…	GO:0001843(neural tube closure);GO:0003271(smoothened signaling pathway involved in regulation of secondary heart field cardioblast proliferation);GO:0005515(protein binding);GO:0005737(cytoplasm);GO:0005813(centrosome);GO:0005814(centriole);GO:0005815(microtubule organizing center);GO:0005829(cytosol);GO:0005856(cytoskeleton);GO:0005929(cilium);GO:0007368(determination of left/right symmetry);GO…	NA	NA	NA	MKS transition zone complex subunit 1 [Source:HGNC Symbol;Acc:HGNC:7121]	retained_intron;nonsense_mediated_decay;protein_coding;processed_transcript	DOID:0050177(monogenic_disease);DOID:0050737(autosomal_recessive_disease);DOID:0050739(autosomal_genetic_disease);DOID:0080015(physical_disorder);DOID:1148(polydactyly);DOID:1935(Bardet_Biedl_syndrome);DOID:225(syndrome);DOID:4(disease);DOID:630(genetic_disease)	R-HSA-5610766(The intraflagellar transport A (IFT-A) complex is required for the transit of GLI:SUFU complexes to the ciliary base);R-HSA-5610767(The intraflagellar transport B (IFT-B) complex is required for the transit of GLI:SUFU complexes to the ciliary tip);R-HSA-5617816(RAB3IP stimulates nucleotide exchange on RAB8A );R-HSA-5626681(Recruitment of transition zone proteins);R-HSA-5638009(CEP1…	3.26	3.47	3.39	5.14	5.76	5.07	1972	2540	2420	3873	4125	3982
ENSG00000011198	chr3	43690108	43734371	+	ABHD5	51099	ENST00000643520;ENST00000456453;ENST00000458276;ENST00000486764;ENST00000649763;ENST00000644371;ENST00000013894;ENST00000646378;ENST00000646799;ENST00000454293;ENST00000642351;ENST00000413300;ENST00000463153	GO:0003841(1-acylglycerol-3-phosphate O-acyltransferase activity);GO:0005515(protein binding);GO:0005654(nucleoplasm);GO:0005737(cytoplasm);GO:0005739(mitochondrion);GO:0005811(lipid droplet);GO:0005829(cytosol);GO:0006508(proteolysis);GO:0006629(lipid metabolic process);GO:0006631(fatty acid metabolic process);GO:0006654(phosphatidic acid biosynthetic process);GO:0008233(peptidase activity);GO:0…	04923(Regulation of lipolysis in adipocytes);04923(Regulation of lipolysis in adipocytes)	K13699	EC:2.3.1.51	abhydrolase domain containing 5, lysophosphatidic acid acyltransferase [Source:HGNC Symbol;Acc:HGNC:21396]	processed_transcript;protein_coding;retained_intron;nonsense_mediated_decay	DOID:225(syndrome);DOID:4(disease)	R-HSA-163539(perilipin:CGI-58 complex -> perilipin + CGI-58)	2.66	2.38	2.91	3.02	2.55	3.19	1071	1165	1385	1521	1221	1672
ENSG00000011201	X	8528874	8732137	-	ANOS1	3730	ENST00000262648;ENST00000481896;ENST00000488294	GO:0004867(serine-type endopeptidase inhibitor activity);GO:0005201(extracellular matrix structural constituent);GO:0005515(protein binding);GO:0005576(extracellular region);GO:0005615(extracellular space);GO:0005886(plasma membrane);GO:0006935(chemotaxis);GO:0007155(cell adhesion);GO:0007411(axon guidance);GO:0008201(heparin binding);GO:0009986(cell surface);GO:0010466(negative regulation of pep…	NA	NA	NA	anosmin 1 [Source:HGNC Symbol;Acc:HGNC:6211]	protein_coding;processed_transcript	DOID:0080014(chromosomal_disease);DOID:14566(disease_of_cellular_proliferation);DOID:15(reproductive_system_disease);DOID:162(cancer);DOID:16(integumentary_system_disease);DOID:1921(Klinefelter's_syndrome);DOID:1924(hypogonadism);DOID:225(syndrome);DOID:2277(gonadal_disease);DOID:2723(dermatitis);DOID:28(endocrine_system_disease);DOID:3310(atopic_dermatitis);DOID:3614(Kallmann_syndrome);DOID:37(s…	R-HSA-190256(FGFR1c binds to FGF);R-HSA-5654514(KAL1 binds FGFR1c);R-HSA-5654515(KAL1 binds HS)	7.65	7.51	7.44	4.43	3.79	4.87	2894	3435	3319	2089	1701	2395
ENSG00000011243	chr19	15380050	15419121	-	AKAP8L	26993	ENST00000397410;ENST00000609519;ENST00000599137;ENST00000595465;ENST00000679638;ENST00000594594;ENST00000593845;ENST00000681170;ENST00000596213;ENST00000680649;ENST00000595879;ENST00000680017;ENST00000680703;ENST00000680363;ENST00000680865;ENST00000680957;ENST00000681405;ENST00000679634;ENST00000680103;ENST00000680302;ENST00000680303;ENST00000680323;ENST00000680642;ENST00000680774;ENST00000680803…	GO:0000785(chromatin);GO:0003677(DNA binding);GO:0003723(RNA binding);GO:0005515(protein binding);GO:0005521(lamin binding);GO:0005634(nucleus);GO:0005737(cytoplasm);GO:0006397(mRNA processing);GO:0007076(mitotic chromosome condensation);GO:0008380(RNA splicing);GO:0010793(regulation of mRNA export from nucleus);GO:0016301(kinase activity);GO:0016310(phosphorylation);GO:0016363(nuclear matrix);GO…	NA	NA	NA	A-kinase anchoring protein 8 like [Source:HGNC Symbol;Acc:HGNC:29857]	protein_coding;nonsense_mediated_decay;retained_intron;processed_transcript	NA	NA	16.2	16.56	15.19	14.04	14.61	13.26	7423	9181	8214	8032	7951	7901
ENSG00000011258	chr17	51177425	51260163	-	MBTD1	54799	ENST00000586178;ENST00000415868;ENST00000405860;ENST00000586898;ENST00000591270;ENST00000376381;ENST00000593259	GO:0000724(double-strand break repair via homologous recombination);GO:0000786(nucleosome);GO:0003682(chromatin binding);GO:0005515(protein binding);GO:0005634(nucleus);GO:0005694(chromosome);GO:0006325(chromatin organization);GO:0006355(regulation of DNA-templated transcription);GO:0008270(zinc ion binding);GO:0016573(histone acetylation);GO:0035064(methylated histone binding);GO:0035267(NuA4 hi…	NA	NA	NA	mbt domain containing 1 [Source:HGNC Symbol;Acc:HGNC:19866]	protein_coding;nonsense_mediated_decay;retained_intron;processed_transcript	NA	NA	3.87	3.75	5.03	5.85	3.09	5.51	1488	1742	2279	2801	1407	2749
ENSG00000011260	chr17	51260546	51297933	+	UTP18	51096	ENST00000225298;ENST00000508506;ENST00000583725;ENST00000583205;ENST00000579261;ENST00000582150	GO:0003723(RNA binding);GO:0005515(protein binding);GO:0005634(nucleus);GO:0005654(nucleoplasm);GO:0005730(nucleolus);GO:0006364(rRNA processing);GO:0016020(membrane);GO:0016021(integral component of membrane);GO:0031965(nuclear membrane);GO:0032040(small-subunit processome);GO:0034388(Pwp2p-containing subcomplex of 90S preribosome);GO:0034388(Pwp2p-containing subcomplex of 90S preribosome)	03008(Ribosome biogenesis in eukaryotes);03008(Ribosome biogenesis in eukaryotes)	NA	NA	UTP18 small subunit processome component [Source:HGNC Symbol;Acc:HGNC:24274]	protein_coding;nonsense_mediated_decay;retained_intron	NA	R-HSA-6790906(EMG1 of the SSU processome methylates pseudouridine-1248 of 18S rRNA yielding N(1)-methylpseudouridine-1248);R-HSA-6791221(30S pre-rRNA is nucleolytically processed at site 1 to yield 21S pre-rRNA);R-HSA-6791222(21S pre-rRNA is nucleolytically processed at site E (site2a) to yield 18SE pre-rRNA);R-HSA-6791227(47S pre-rRNA is nucleolytically processed at A' (01,A1), site A0, and site…	22.35	21.46	23.16	31.01	30.09	31.45	3225	3746	3943	5581	5154	5901
ENSG00000011275	chr7	5620047	5781696	-	RNF216	54476	ENST00000389902;ENST00000425013;ENST00000389900;ENST00000469375;ENST00000484458;ENST00000479541;ENST00000416985	GO:0005515(protein binding);GO:0005634(nucleus);GO:0005654(nucleoplasm);GO:0005737(cytoplasm);GO:0005829(cytosol);GO:0006915(apoptotic process);GO:0016567(protein ubiquitination);GO:0016740(transferase activity);GO:0032480(negative regulation of type I interferon production);GO:0032648(regulation of interferon-beta production);GO:0043161(proteasome-mediated ubiquitin-dependent protein catabolic p…	NA	K11976	EC:2.3.2.31	ring finger protein 216 [Source:HGNC Symbol;Acc:HGNC:21698]	protein_coding;nonsense_mediated_decay;processed_transcript;retained_intron	NA	R-HSA-936475(Negative regulation of DDX58/IFIH1 signaling by RNF216)	5.79	6.36	7.21	9.75	9.53	8.75	2342	3112	3439	4917	4574	4602
ENSG00000011295	chr17	15999784	16029404	+	TTC19	54902	ENST00000466729;ENST00000475723;ENST00000583704;ENST00000497842;ENST00000261647;ENST00000470399;ENST00000481107;ENST00000465567;ENST00000470649;ENST00000578103	GO:0000281(mitotic cytokinesis);GO:0005515(protein binding);GO:0005739(mitochondrion);GO:0005743(mitochondrial inner membrane);GO:0005813(centrosome);GO:0007049(cell cycle);GO:0016020(membrane);GO:0030496(midbody);GO:0034551(mitochondrial respiratory chain complex III assembly);GO:0051301(cell division);GO:0070469(respirasome);GO:0070469(respirasome)	NA	NA	NA	tetratricopeptide repeat domain 19 [Source:HGNC Symbol;Acc:HGNC:26006]	nonsense_mediated_decay;retained_intron;processed_transcript;protein_coding	NA	NA	12.54	10.82	13.02	9.24	7.42	8.8	4054	4232	4967	3728	2850	3704
ENSG00000011304	chr19	797075	812327	+	PTBP1	5725	ENST00000635647;ENST00000592804;ENST00000676227;ENST00000590887;ENST00000349038;ENST00000586481;ENST00000586944;ENST00000677717;ENST00000356948;ENST00000394601;ENST00000589575;ENST00000679114;ENST00000350092;ENST00000592113;ENST00000621737;ENST00000585956;ENST00000587136;ENST00000585932;ENST00000589883;ENST00000585856	GO:0000381(regulation of alternative mRNA splicing, via spliceosome);GO:0003676(nucleic acid binding);GO:0003723(RNA binding);GO:0003729(mRNA binding);GO:0005515(protein binding);GO:0005634(nucleus);GO:0005654(nucleoplasm);GO:0005730(nucleolus);GO:0006397(mRNA processing);GO:0008187(poly-pyrimidine tract binding);GO:0008380(RNA splicing);GO:0016020(membrane);GO:0033119(negative regulation of RNA …	NA	NA	NA	polypyrimidine tract binding protein 1 [Source:HGNC Symbol;Acc:HGNC:9583]	protein_coding;retained_intron;nonsense_mediated_decay	DOID:0050117(disease_by_infectious_agent);DOID:1287(cardiovascular_system_disease);DOID:178(vascular_disease);DOID:1883(hepatitis_C);DOID:2237(hepatitis);DOID:3118(hepatobiliary_disease);DOID:326(ischemia);DOID:409(liver_disease);DOID:4(disease);DOID:77(gastrointestinal_system_disease);DOID:7(disease_of_anatomical_entity);DOID:934(viral_infectious_disease)	R-HSA-156661(Formation of Exon Junction Complex);R-HSA-6803523(PTB and hnRNPA1 bind FGFR2 pre-mRNA to repress IIIb splicing and promote formation of FGFR2c mRNA);R-HSA-6803836(FGFR2b-specific alternative splicing produces FGFR2b transcript);R-HSA-6803838(FGFR2c-specific alternative splicing produces FGFR2c transcript);R-HSA-72103(Formation of pre-mRNPs);R-HSA-72107(Formation of the Spliceosomal E…	71.72	74.78	68.75	70.97	98.87	65.54	28782	36316	32557	35542	47099	34217
ENSG00000011332	chr19	38211006	38229714	-	DPF1	8193	ENST00000355526;ENST00000420980;ENST00000689228;ENST00000614244;ENST00000416611;ENST00000686058;ENST00000414789;ENST00000473716;ENST00000456296;ENST00000472656;ENST00000471976;ENST00000494031;ENST00000488378;ENST00000438060;ENST00000475938;ENST00000586624	GO:0000785(chromatin);GO:0003712(transcription coregulator activity);GO:0005634(nucleus);GO:0005737(cytoplasm);GO:0006338(chromatin remodeling);GO:0006357(regulation of transcription by RNA polymerase II);GO:0006915(apoptotic process);GO:0007399(nervous system development);GO:0008270(zinc ion binding);GO:0030071(regulation of mitotic metaphase/anaphase transition);GO:0042393(histone binding);GO:0…	04714(Thermogenesis);05225(Hepatocellular carcinoma);05225(Hepatocellular carcinoma)	NA	NA	double PHD fingers 1 [Source:HGNC Symbol;Acc:HGNC:20225]	protein_coding;retained_intron	NA	NA	4.08	4.39	3.89	6.08	7.28	5.48	1051	1368	1183	1950	2217	1832
ENSG00000011347	chr11	61515313	61581148	-	SYT7	9066	ENST00000539008;ENST00000263846;ENST00000545053	GO:0000149(SNARE binding);GO:0001778(plasma membrane repair);GO:0001786(phosphatidylserine binding);GO:0005509(calcium ion binding);GO:0005515(protein binding);GO:0005516(calmodulin binding);GO:0005544(calcium-dependent phospholipid binding);GO:0005546(phosphatidylinositol-4,5-bisphosphate binding);GO:0005764(lysosome);GO:0005765(lysosomal membrane);GO:0005777(peroxisome);GO:0005778(peroxisomal m…	NA	NA	NA	synaptotagmin 7 [Source:HGNC Symbol;Acc:HGNC:11514]	protein_coding	NA	R-HSA-6794348(NRXNs bind SYTs)	0.43	0.54	0.69	0.34	0.59	0.41	175	265	328	170	283	217
ENSG00000011376	chr3	45388561	45554726	+	LARS2	23395	ENST00000650792;ENST00000265537;ENST00000431023;ENST00000645846;ENST00000652135;ENST00000642274;ENST00000467936;ENST00000485461;ENST00000474585	GO:0000166(nucleotide binding);GO:0002161(aminoacyl-tRNA editing activity);GO:0004812(aminoacyl-tRNA ligase activity);GO:0004823(leucine-tRNA ligase activity);GO:0005524(ATP binding);GO:0005739(mitochondrion);GO:0005759(mitochondrial matrix);GO:0006412(translation);GO:0006418(tRNA aminoacylation for protein translation);GO:0006429(leucyl-tRNA aminoacylation);GO:0016874(ligase activity);GO:0032543…	00970(Aminoacyl-tRNA biosynthesis);00970(Aminoacyl-tRNA biosynthesis)	K01869	EC:6.1.1.4	leucyl-tRNA synthetase 2, mitochondrial [Source:HGNC Symbol;Acc:HGNC:17095]	protein_coding;nonsense_mediated_decay;processed_transcript;retained_intron	DOID:0014667(disease_of_metabolism);DOID:0050013(carbohydrate_metabolism_disease);DOID:0060158(acquired_metabolic_disease);DOID:150(disease_of_mental_health);DOID:1561(cognitive_disorder);DOID:2468(psychotic_disorder);DOID:3312(bipolar_disorder);DOID:3324(mood_disorder);DOID:4194(glucose_metabolism_disease);DOID:4(disease);DOID:5419(schizophrenia);DOID:9351(diabetes_mellitus)	R-HSA-380200(leucine + tRNA(Leu) + ATP => Leu-tRNA(Leu) + AMP + pyrophosphate)	3.15	3.39	3.77	5.31	6.69	5.16	2091	2720	2951	4390	5259	4446
ENSG00000011405	chr11	17077730	17207983	-	PIK3C2A	5286	ENST00000531428;ENST00000265970;ENST00000691414;ENST00000533645;ENST00000532035;ENST00000503729	GO:0000166(nucleotide binding);GO:0005524(ATP binding);GO:0005634(nucleus);GO:0005654(nucleoplasm);GO:0005737(cytoplasm);GO:0005794(Golgi apparatus);GO:0005802(trans-Golgi network);GO:0005829(cytosol);GO:0005886(plasma membrane);GO:0005942(phosphatidylinositol 3-kinase complex);GO:0006629(lipid metabolic process);GO:0006661(phosphatidylinositol biosynthetic process);GO:0006887(exocytosis);GO:0006…	00562(Inositol phosphate metabolism);01100(Metabolic pathways);04070(Phosphatidylinositol signaling system);05132(Salmonella infection);05132(Salmonella infection)	K00923	EC:2.7.1.154	phosphatidylinositol-4-phosphate 3-kinase catalytic subunit type 2 alpha [Source:HGNC Symbol;Acc:HGNC:8971]	processed_transcript;protein_coding;nonsense_mediated_decay	DOID:0050686(organ_system_cancer);DOID:0060083(immune_system_cancer);DOID:1240(leukemia);DOID:14566(disease_of_cellular_proliferation);DOID:162(cancer);DOID:2531(hematologic_cancer);DOID:3119(gastrointestinal_system_cancer);DOID:3571(liver_cancer);DOID:4(disease);DOID:684(hepatocellular_carcinoma);DOID:686(liver_carcinoma)	R-HSA-1675928(PI4P is phosphorylated to PI(3,4)P2 by PIK3C2A/G at the Golgi membrane);R-HSA-1675939(PI is phosphorylated to PI3P by PIK3C2A/3 at the early endosome membrane);R-HSA-1675961(PI is phosphorylated to PI3P by PIK3C2A/3 at the Golgi membrane);R-HSA-1676024(PI is phosphorylated to PI3P by PIK3C2A/3 at the late endosome membrane);R-HSA-1676109(PI4P is phosphorylated to PI(3,4)P2 by PI3K3C…	6.51	6.57	8.2	7.95	3.73	7.84	3197	3904	4754	4874	2178	5009
ENSG00000011422	chr19	43646095	43670169	-	PLAUR	5329	ENST00000339082;ENST00000593447;ENST00000601723;ENST00000340093;ENST00000221264;ENST00000595038;ENST00000594364;ENST00000593714;ENST00000599892;ENST00000597107;ENST00000602141;ENST00000593939;ENST00000593396;ENST00000598875;ENST00000599546;ENST00000601876	GO:0001934(positive regulation of protein phosphorylation);GO:0005102(signaling receptor binding);GO:0005515(protein binding);GO:0005576(extracellular region);GO:0005788(endoplasmic reticulum lumen);GO:0005789(endoplasmic reticulum membrane);GO:0005886(plasma membrane);GO:0005887(integral component of plasma membrane);GO:0005925(focal adhesion);GO:0006935(chemotaxis);GO:0007165(signal transductio…	04610(Complement and coagulation cascades);05205(Proteoglycans in cancer);05205(Proteoglycans in cancer)	NA	NA	plasminogen activator, urokinase receptor [Source:HGNC Symbol;Acc:HGNC:9053]	protein_coding;retained_intron;nonsense_mediated_decay	DOID:0002116(pterygium);DOID:0014667(disease_of_metabolism);DOID:0050117(disease_by_infectious_agent);DOID:0050155(sensory_system_disease);DOID:0050161(lower_respiratory_tract_disease);DOID:0050338(primary_bacterial_infectious_disease);DOID:0050615(respiratory_system_cancer);DOID:0050686(organ_system_cancer);DOID:0050687(cell_type_cancer);DOID:0050828(artery_disease);DOID:0060056(hypersensitivity…	R-HSA-158925(plasminogen:histidine-rich glycoprotein -> plasmin + histidine-rich glycoprotein (uPA [two-chain] catalyst));R-HSA-158942(urokinase plasminogen activator (one-chain):uPAR -> urokinase plasminogen activator (two-chain):uPAR);R-HSA-158959(urokinase plasminogen activator + urokinase plasminogen activator receptor (uPAR) -> urokinase plasminogen activator:uPAR);R-HSA-158982(plasminogen:h…	6.08	5.48	5.68	3.37	4.2	3.17	1451	1583	1602	1007	1192	986
ENSG00000011426	chr7	36389821	36453791	+	ANLN	54443	ENST00000396068;ENST00000265748;ENST00000418118;ENST00000460598;ENST00000452877;ENST00000446635;ENST00000457743;ENST00000491782	GO:0000281(mitotic cytokinesis);GO:0000915(actomyosin contractile ring assembly);GO:0000921(septin ring assembly);GO:0002244(hematopoietic progenitor cell differentiation);GO:0003779(actin binding);GO:0005515(protein binding);GO:0005634(nucleus);GO:0005654(nucleoplasm);GO:0005737(cytoplasm);GO:0005826(actomyosin contractile ring);GO:0005829(cytosol);GO:0005856(cytoskeleton);GO:0005938(cell cortex…	NA	NA	NA	anillin actin binding protein [Source:HGNC Symbol;Acc:HGNC:14082]	protein_coding;processed_transcript;nonsense_mediated_decay;retained_intron	NA	R-HSA-9013009(RHOA binds effectors at the plasma membrane);R-HSA-9013024(RHOB binds effectors at the plasma membrane);R-HSA-9013110(RHOC binds effectors at the plasma membrane)	24.55	23.73	23.36	27.12	13.49	25.75	7859	9190	8823	10831	5126	10718
ENSG00000011451	chr19	15419978	15449956	-	WIZ	58525	ENST00000674001;ENST00000674089;ENST00000263381;ENST00000673675;ENST00000389282;ENST00000545156;ENST00000599910;ENST00000643092;ENST00000648664;ENST00000600632;ENST00000595214;ENST00000596159	GO:0000978(RNA polymerase II cis-regulatory region sequence-specific DNA binding);GO:0000981(DNA-binding transcription factor activity, RNA polymerase II-specific);GO:0001222(transcription corepressor binding);GO:0005515(protein binding);GO:0005634(nucleus);GO:0005654(nucleoplasm);GO:0006357(regulation of transcription by RNA polymerase II);GO:0010571(positive regulation of nuclear cell cycle DNA…	NA	NA	NA	WIZ zinc finger [Source:HGNC Symbol;Acc:HGNC:30917]	protein_coding;nonsense_mediated_decay;retained_intron	NA	NA	6.61	8.09	7.36	8.48	10.28	7.99	3544	5245	4656	5667	6538	5570
ENSG00000011454	chr9	122940833	123104866	+	RABGAP1	23637	ENST00000456584;ENST00000459903;ENST00000317419;ENST00000373647;ENST00000402311;ENST00000485090;ENST00000474707;ENST00000480054	GO:0005096(GTPase activator activity);GO:0005515(protein binding);GO:0005737(cytoplasm);GO:0005813(centrosome);GO:0005815(microtubule organizing center);GO:0005829(cytosol);GO:0005856(cytoskeleton);GO:0005875(microtubule associated complex);GO:0007049(cell cycle);GO:0015631(tubulin binding);GO:0031267(small GTPase binding);GO:0043087(regulation of GTPase activity);GO:0043547(positive regulation o…	NA	NA	NA	RAB GTPase activating protein 1 [Source:HGNC Symbol;Acc:HGNC:17155]	nonsense_mediated_decay;processed_transcript;retained_intron;protein_coding	NA	R-HSA-8854303(TBC1D11 binds RAB6)	5.84	6.66	6.66	7.27	4.4	7.03	2387	3294	3213	3710	2139	3742
ENSG00000011465	chr12	91140484	91182817	-	DCN	1634	ENST00000052754	GO:0003723(RNA binding);GO:0005515(protein binding);GO:0005518(collagen binding);GO:0005539(glycosaminoglycan binding);GO:0005576(extracellular region);GO:0005615(extracellular space);GO:0005796(Golgi lumen);GO:0009887(animal organ morphogenesis);GO:0010508(positive regulation of autophagy);GO:0010596(negative regulation of endothelial cell migration);GO:0014068(positive regulation of phosphatidy…	04350(TGF-beta signaling pathway);05205(Proteoglycans in cancer)	NA	NA	decorin [Source:HGNC Symbol;Acc:HGNC:2705]	protein_coding	DOID:0050686(organ_system_cancer);DOID:0050828(artery_disease);DOID:0060083(immune_system_cancer);DOID:0060100(musculoskeletal_system_cancer);DOID:10155(intestinal_cancer);DOID:1036(chronic_leukemia);DOID:10591(pre_eclampsia);DOID:10763(hypertension);DOID:1240(leukemia);DOID:1287(cardiovascular_system_disease);DOID:13359(Ehlers_Danlos_syndrome);DOID:14566(disease_of_cellular_proliferation);DOID:1…	R-HSA-1793176(DS is cleaved from its proteoglycan);R-HSA-1878002(XYLTs transfer Xyl to core protein);R-HSA-1889955(B3GAT dimers transfer GlcA to tetrasaccharide linker);R-HSA-1889978(B3GALT6 transfers Gal to the tetrasaccharide linker);R-HSA-1889981(B4GALT7 transfers Gal group to xylosyl-unit of the tetrasaccharide linker);R-HSA-1971482(The addition of GalNAc to the terminal glucuronate residue f…	0	0	0	0	0	0	0	0	0	0	4	4
ENSG00000011478	chr19	45692403	45703989	+	QPCTL	54814	ENST00000677542;ENST00000678102;ENST00000012049;ENST00000678862;ENST00000366382;ENST00000591606;ENST00000592769	GO:0000139(Golgi membrane);GO:0005515(protein binding);GO:0005794(Golgi apparatus);GO:0008270(zinc ion binding);GO:0016020(membrane);GO:0016021(integral component of membrane);GO:0016603(glutaminyl-peptide cyclotransferase activity);GO:0016740(transferase activity);GO:0016746(acyltransferase activity);GO:0017186(peptidyl-pyroglutamic acid biosynthetic process, using glutaminyl-peptide cyclotransf…	NA	K00683	EC:2.3.2.5	glutaminyl-peptide cyclotransferase like [Source:HGNC Symbol;Acc:HGNC:25952]	nonsense_mediated_decay;protein_coding;retained_intron	NA	NA	4.34	4.92	4.26	3.45	4.5	2.88	658	901	761	653	807	566
ENSG00000011485	chr19	46347087	46392981	+	PPP5C	5536	ENST00000012443;ENST00000478046;ENST00000391919;ENST00000467902;ENST00000527193;ENST00000487483;ENST00000532058;ENST00000486994;ENST00000467502;ENST00000493347;ENST00000595055;ENST00000491003;ENST00000492109;ENST00000525507;ENST00000527623	GO:0000165(MAPK cascade);GO:0000278(mitotic cell cycle);GO:0003723(RNA binding);GO:0004721(phosphoprotein phosphatase activity);GO:0004722(protein serine/threonine phosphatase activity);GO:0005515(protein binding);GO:0005524(ATP binding);GO:0005634(nucleus);GO:0005654(nucleoplasm);GO:0005737(cytoplasm);GO:0005829(cytosol);GO:0005886(plasma membrane);GO:0006281(DNA repair);GO:0006302(double-strand…	04010(MAPK signaling pathway);04010(MAPK signaling pathway)	K04460	EC:3.1.3.16	protein phosphatase 5 catalytic subunit [Source:HGNC Symbol;Acc:HGNC:9322]	protein_coding;nonsense_mediated_decay;retained_intron	DOID:14566(disease_of_cellular_proliferation);DOID:162(cancer);DOID:4(disease)	R-HSA-5675433(PP5 dephosphorylates RAF1 S338);R-HSA-5683405(PPP5C dephosphorylates TP53BP1);R-HSA-8939203(HSP90-dependent ATP hydrolysis promotes release of ESR:ESTG from chaperone complex);R-HSA-8939204(ESTG binds ESR1:chaperone complex);R-HSA-9032751(Estrogen-independent phosphorylation of ESR1 S118 by MAPK1 and MAPK3);R-HSA-9709547(ESTG binds ESR2:chaperone complex);R-HSA-9716913(ESR1 binds ES…	13.9	14.76	14.03	16.32	20.05	15.67	5263	6761	6268	7709	9006	7717
ENSG00000011523	chr2	65056366	65087004	+	CEP68	2317755118	ENST00000475851;ENST00000377990;ENST00000537589;ENST00000497039	GO:0005515(protein binding);GO:0005654(nucleoplasm);GO:0005737(cytoplasm);GO:0005813(centrosome);GO:0005815(microtubule organizing center);GO:0005829(cytosol);GO:0005856(cytoskeleton);GO:0007098(centrosome cycle);GO:0010457(centriole-centriole cohesion);GO:0019901(protein kinase binding);GO:0019904(protein domain specific binding);GO:0030054(cell junction);GO:0033365(protein localization to organ…	NA	NA	NA	centrosomal protein 68 [Source:HGNC Symbol;Acc:HGNC:29076]	processed_transcript;protein_coding	NA	NA	4.5	4.58	4.49	3.73	3.32	3.63	2074	2549	2438	2143	1817	2174
ENSG00000011566	chr2	39249266	39437285	-	MAP4K3	8491	ENST00000263881;ENST00000341681;ENST00000479708;ENST00000475457;ENST00000495648;ENST00000497566;ENST00000474502;ENST00000465701;ENST00000437968;ENST00000484274	GO:0000165(MAPK cascade);GO:0000166(nucleotide binding);GO:0004672(protein kinase activity);GO:0004674(protein serine/threonine kinase activity);GO:0004712(protein serine/threonine/tyrosine kinase activity);GO:0005515(protein binding);GO:0005524(ATP binding);GO:0006468(protein phosphorylation);GO:0007254(JNK cascade);GO:0008349(MAP kinase kinase kinase kinase activity);GO:0009411(response to UV);…	04010(MAPK signaling pathway);04010(MAPK signaling pathway)	K04406	EC:2.7.11.1	mitogen-activated protein kinase kinase kinase kinase 3 [Source:HGNC Symbol;Acc:HGNC:6865]	protein_coding;retained_intron;processed_transcript;nonsense_mediated_decay	NA	NA	5.38	5.98	6.32	5.74	3.78	6.32	1741	2342	2413	2319	1451	2660
ENSG00000011590	chr19	35704558	35717038	+	ZBTB32	27033	ENST00000392197;ENST00000442282;ENST00000451726;ENST00000481182	GO:0000122(negative regulation of transcription by RNA polymerase II);GO:0000785(chromatin);GO:0000978(RNA polymerase II cis-regulatory region sequence-specific DNA binding);GO:0000981(DNA-binding transcription factor activity, RNA polymerase II-specific);GO:0001227(DNA-binding transcription repressor activity, RNA polymerase II-specific);GO:0003677(DNA binding);GO:0005515(protein binding);GO:000…	NA	NA	NA	zinc finger and BTB domain containing 32 [Source:HGNC Symbol;Acc:HGNC:16763]	protein_coding;processed_transcript;nonsense_mediated_decay	DOID:0050686(organ_system_cancer);DOID:0060083(immune_system_cancer);DOID:1240(leukemia);DOID:14566(disease_of_cellular_proliferation);DOID:162(cancer);DOID:2355(anemia);DOID:2531(hematologic_cancer);DOID:2914(immune_system_disease);DOID:4(disease);DOID:74(hematopoietic_system_disease);DOID:7(disease_of_anatomical_entity)	NA	0.1	0.06	0.18	0.29	0.31	0.29	16	11	32	53	55	57
ENSG00000011600	chr19	35904401	35908295	-	TYROBP	7305	ENST00000424586;ENST00000587837;ENST00000585901;ENST00000544690;ENST00000262629;ENST00000586946;ENST00000588439;ENST00000589517;ENST00000585626	GO:0002222(stimulatory killer cell immunoglobulin-like receptor signaling pathway);GO:0002223(stimulatory C-type lectin receptor signaling pathway);GO:0002274(myeloid leukocyte activation);GO:0002282(microglial cell activation involved in immune response);GO:0002283(neutrophil activation involved in immune response);GO:0002376(immune system process);GO:0005102(signaling receptor binding);GO:00055…	04380(Osteoclast differentiation);04650(Natural killer cell mediated cytotoxicity);04650(Natural killer cell mediated cytotoxicity)	NA	NA	transmembrane immune signaling adaptor TYROBP [Source:HGNC Symbol;Acc:HGNC:12449]	protein_coding;nonsense_mediated_decay;retained_intron	DOID:0050686(organ_system_cancer);DOID:0060083(immune_system_cancer);DOID:1240(leukemia);DOID:1307(dementia);DOID:14566(disease_of_cellular_proliferation);DOID:150(disease_of_mental_health);DOID:1561(cognitive_disorder);DOID:162(cancer);DOID:2531(hematologic_cancer);DOID:4(disease)	R-HSA-199583(KIR2DS2 interacting with HLA-C group 1 (Cw3));R-HSA-199587(KIR2DS1 interacting with HLA-C group 2 (Cw4));R-HSA-210271(Interaction of DAP12 and MDL-1);R-HSA-210273(Interaction of DAP12 and NKp44);R-HSA-210274(SIRP beta binds TYROBP);R-HSA-210289(Recruitment of SYK to p-DAP12);R-HSA-210292(Interaction of DAP12 and TREM1);R-HSA-210295(Interaction of DAP12 and NKG2D);R-HSA-210298(Interac…	0.78	1.35	1.37	0	0	1.05	40	82	81	0	0	70
ENSG00000011638	chr16	21158377	21180616	+	LDAF1	57146	ENST00000573487;ENST00000572258;ENST00000574092;ENST00000233047;ENST00000261388;ENST00000451578;ENST00000573688	GO:0005515(protein binding);GO:0005783(endoplasmic reticulum);GO:0005789(endoplasmic reticulum membrane);GO:0005811(lipid droplet);GO:0016020(membrane);GO:0016021(integral component of membrane);GO:0140042(lipid droplet formation);GO:0140042(lipid droplet formation)	NA	NA	NA	lipid droplet assembly factor 1 [Source:HGNC Symbol;Acc:HGNC:30136]	nonsense_mediated_decay;protein_coding;processed_transcript	NA	NA	3.38	2.62	2.45	2.1	3.33	2.15	463	435	398	359	542	386
ENSG00000011677	X	152166234	152451315	-	GABRA3	2556	ENST00000370314	GO:0004888(transmembrane signaling receptor activity);GO:0004890(GABA-A receptor activity);GO:0005216(ion channel activity);GO:0005230(extracellular ligand-gated ion channel activity);GO:0005237(inhibitory extracellular ligand-gated ion channel activity);GO:0005254(chloride channel activity);GO:0005515(protein binding);GO:0005886(plasma membrane);GO:0005887(integral component of plasma membrane);…	04080(Neuroactive ligand-receptor interaction);04723(Retrograde endocannabinoid signaling);04727(GABAergic synapse);04742(Taste transduction);05032(Morphine addiction);05033(Nicotine addiction)	NA	NA	gamma-aminobutyric acid type A receptor subunit alpha3 [Source:HGNC Symbol;Acc:HGNC:4077]	protein_coding	DOID:0050686(organ_system_cancer);DOID:0060037(developmental_disorder_of_mental_health);DOID:0060040(pervasive_developmental_disorder);DOID:0060041(autism_spectrum_disorder);DOID:0080014(chromosomal_disease);DOID:12849(autistic_disorder);DOID:14566(disease_of_cellular_proliferation);DOID:150(disease_of_mental_health);DOID:162(cancer);DOID:1932(Angelman_syndrome);DOID:225(syndrome);DOID:3119(gastr…	R-HSA-8856398(NPTN binds GABA A receptors);R-HSA-975340(GABR heteropentamers:GABA transport Cl- from extracellular region to cytosol)	0	0.01	0.01	0	0.04	0.01	0	4	4	0	12	4
ENSG00000012048	chr17	43044295	43170245	-	BRCA1	672	ENST00000357654;ENST00000352993;ENST00000471181;ENST00000700081;ENST00000468300;ENST00000700082;ENST00000644379;ENST00000484087;ENST00000591534;ENST00000493795;ENST00000461221;ENST00000491747;ENST00000478531;ENST00000493919;ENST00000472490;ENST00000700182;ENST00000461574;ENST00000354071;ENST00000634433;ENST00000412061;ENST00000470026;ENST00000652672;ENST00000477152;ENST00000700183;ENST00000492859…	GO:0000151(ubiquitin ligase complex);GO:0000152(nuclear ubiquitin ligase complex);GO:0000209(protein polyubiquitination);GO:0000724(double-strand break repair via homologous recombination);GO:0000793(condensed chromosome);GO:0000794(condensed nuclear chromosome);GO:0000800(lateral element);GO:0000931(gamma-tubulin ring complex);GO:0000976(transcription cis-regulatory region binding);GO:0003677(DN…	01524(Platinum drug resistance);03440(Homologous recombination);03460(Fanconi anemia pathway);04120(Ubiquitin mediated proteolysis);04151(PI3K-Akt signaling pathway);05206(MicroRNAs in cancer);05224(Breast cancer);05224(Breast cancer)	K10605	EC:2.3.2.27	BRCA1 DNA repair associated [Source:HGNC Symbol;Acc:HGNC:1100]	protein_coding;retained_intron;nonsense_mediated_decay;non_stop_decay;processed_transcript	DOID:0050177(monogenic_disease);DOID:0050615(respiratory_system_cancer);DOID:0050624(gastrointestinal_system_benign_neoplasm);DOID:0050686(organ_system_cancer);DOID:0050687(cell_type_cancer);DOID:0050736(autosomal_dominant_disease);DOID:0050739(autosomal_genetic_disease);DOID:0060056(hypersensitivity_reaction_disease);DOID:0060072(benign_neoplasm);DOID:0060083(immune_system_cancer);DOID:0060084(c…	R-HSA-2997616(PIAS1,4 SUMOylates BRCA1 with SUMO2,3);R-HSA-2997709(PIAS1,4 SUMOylates BRCA1 with SUMO1);R-HSA-5659781(BRCA1 forms a heterodimer with BARD1);R-HSA-5683385(Formation of BRCA1-A complex at DNA DSBs);R-HSA-5683735(CHEK2 is recruited to DNA DSBs);R-HSA-5683801(CHEK2 phosphorylates BRCA1);R-HSA-5684052(PIAS4 SUMOylates MDC1);R-HSA-5684071(RNF4 ubiquitinates MDC1);R-HSA-5684108(BRCA1 bin…	4.85	4.76	7.84	11.98	4.89	10.74	3677	4364	7004	11305	4395	10569
ENSG00000012061	chr19	45407334	45478828	-	ERCC1	2067	ENST00000300853;ENST00000423698;ENST00000588738;ENST00000340192;ENST00000590701;ENST00000591636;ENST00000589165;ENST00000013807;ENST00000592410;ENST00000592444;ENST00000587888;ENST00000589381;ENST00000592083;ENST00000592905;ENST00000588300	GO:0000014(single-stranded DNA endodeoxyribonuclease activity);GO:0000109(nucleotide-excision repair complex);GO:0000110(nucleotide-excision repair factor 1 complex);GO:0000710(meiotic mismatch repair);GO:0000720(pyrimidine dimer repair by nucleotide-excision repair);GO:0000781(chromosome, telomeric region);GO:0001094(TFIID-class transcription factor complex binding);GO:0003677(DNA binding);GO:00…	01524(Platinum drug resistance);03420(Nucleotide excision repair);03460(Fanconi anemia pathway);03460(Fanconi anemia pathway)	NA	NA	ERCC excision repair 1, endonuclease non-catalytic subunit [Source:HGNC Symbol;Acc:HGNC:3433]	protein_coding;processed_transcript;nonsense_mediated_decay;retained_intron	DOID:0050177(monogenic_disease);DOID:0050615(respiratory_system_cancer);DOID:0050686(organ_system_cancer);DOID:0050687(cell_type_cancer);DOID:0050736(autosomal_dominant_disease);DOID:0050739(autosomal_genetic_disease);DOID:10283(prostate_cancer);DOID:10286(prostate_carcinoma);DOID:1107(esophageal_carcinoma);DOID:120(female_reproductive_organ_cancer);DOID:12336(male_infertility);DOID:1324(lung_can…	R-HSA-109955(Formation of ERCC1:XPF heterodimeric complex);R-HSA-5686657(ERCC1:XPF cleaves flaps generated by SSA);R-HSA-5690213(DNA polymerases delta, epsilon or kappa bind the GG-NER site);R-HSA-5690988(3'-incision of DNA by ERCC5 (XPG) in GG-NER);R-HSA-5690990(5'- incision of DNA by ERCC1:ERCC4 in GG-NER);R-HSA-5690991(Binding of ERCC1:ERCC4 (ERCC1:XPF) to pre-incision complex in GG-NER);R-HSA…	4.14	4.43	4.14	4.89	6.03	6.29	1236	1602	1459	1821	2136	2439
ENSG00000012124	chr19	35319261	35347355	+	CD22	933	ENST00000341773;ENST00000601769;ENST00000536635;ENST00000085219;ENST00000613136	GO:0001791(IgM binding);GO:0002638(negative regulation of immunoglobulin production);GO:0005102(signaling receptor binding);GO:0005515(protein binding);GO:0005737(cytoplasm);GO:0005769(early endosome);GO:0005886(plasma membrane);GO:0005887(integral component of plasma membrane);GO:0007155(cell adhesion);GO:0009897(external side of plasma membrane);GO:0009986(cell surface);GO:0016020(membrane);GO:…	04514(Cell adhesion molecules);04640(Hematopoietic cell lineage);04662(B cell receptor signaling pathway);04662(B cell receptor signaling pathway)	NA	NA	CD22 molecule [Source:HGNC Symbol;Acc:HGNC:1643]	protein_coding;nonsense_mediated_decay	DOID:0050686(organ_system_cancer);DOID:0060056(hypersensitivity_reaction_disease);DOID:0060083(immune_system_cancer);DOID:1240(leukemia);DOID:14566(disease_of_cellular_proliferation);DOID:1575(rheumatic_disease);DOID:1577(limited_scleroderma);DOID:162(cancer);DOID:17(musculoskeletal_system_disease);DOID:2531(hematologic_cancer);DOID:2914(immune_system_disease);DOID:417(hypersensitivity_reaction_t…	R-HSA-5685607(Sialic acid binds SIGLEC);R-HSA-5690669(CD22 binds itself to form homo-oligomers);R-HSA-5690701(SHP1 binds p-CD22);R-HSA-5690702(LYN phosphorylates CD22);R-HSA-5690740(CD22 binds B-cell receptor);R-HSA-983707(SYK autophosphorylates at the activated BCR);R-HSA-983709(LYN, FYN, BLK phosphorylate ITAMs of Ig-alpha (CD79A) and Ig-beta (CD79B))	0.03	0.02	0	0.04	0.02	0.01	12	10	0	16	9	4
ENSG00000012171	chr3	50267558	50277546	+	SEMA3B	7869	ENST00000621029;ENST00000618865;ENST00000619119;ENST00000616701;ENST00000612509;ENST00000433753;ENST00000441915;ENST00000456560;ENST00000434030;ENST00000456210;ENST00000419007;ENST00000416295	GO:0001755(neural crest cell migration);GO:0005515(protein binding);GO:0005576(extracellular region);GO:0005615(extracellular space);GO:0005783(endoplasmic reticulum);GO:0005887(integral component of plasma membrane);GO:0007267(cell-cell signaling);GO:0007411(axon guidance);GO:0030215(semaphorin receptor binding);GO:0030335(positive regulation of cell migration);GO:0045499(chemorepellent activity…	04360(Axon guidance);04360(Axon guidance)	NA	NA	semaphorin 3B [Source:HGNC Symbol;Acc:HGNC:10724]	protein_coding;retained_intron;processed_transcript	DOID:0050615(respiratory_system_cancer);DOID:0050686(organ_system_cancer);DOID:1324(lung_cancer);DOID:14566(disease_of_cellular_proliferation);DOID:162(cancer);DOID:263(kidney_cancer);DOID:3905(lung_carcinoma);DOID:3908(non_small_cell_lung_carcinoma);DOID:3996(urinary_system_cancer);DOID:4450(renal_cell_carcinoma);DOID:4451(renal_carcinoma);DOID:4(disease)	NA	1.15	1.56	1.88	1.06	1.12	1.1	358	585	689	412	414	445
ENSG00000012174	X	21839617	21885423	+	MBTPS2	51360	ENST00000379484;ENST00000465888;ENST00000365779	GO:0000139(Golgi membrane);GO:0004222(metalloendopeptidase activity);GO:0005515(protein binding);GO:0005737(cytoplasm);GO:0006508(proteolysis);GO:0006629(lipid metabolic process);GO:0008202(steroid metabolic process);GO:0008203(cholesterol metabolic process);GO:0008233(peptidase activity);GO:0008237(metallopeptidase activity);GO:0016020(membrane);GO:0016021(integral component of membrane);GO:0016…	04141(Protein processing in endoplasmic reticulum);04141(Protein processing in endoplasmic reticulum)	K07765	EC:3.4.24.85	membrane bound transcription factor peptidase, site 2 [Source:HGNC Symbol;Acc:HGNC:15455]	protein_coding;processed_transcript	DOID:16(integumentary_system_disease);DOID:225(syndrome);DOID:421(hair_disease);DOID:4535(hypotrichosis);DOID:4(disease);DOID:7(disease_of_anatomical_entity);DOID:987(alopecia)	R-HSA-1655851(S2P hydrolyzes SREBP1A,1C,2);R-HSA-420818(MBTPS2 (S2P) cleaves ATF6 (ATF6-alpha));R-HSA-6784620(MBTPS1,2 cleaves CREB3L3 to CREB3L3(1-?) and CREB3L3(?-461));R-HSA-8874187(MBTPS2 (S2P) cleaves CREB3L2);R-HSA-8874192(MBTPS2 (S2P) cleaves CREB3);R-HSA-8874194(MBTPS2 (S2P) cleaves CREB3L1);R-HSA-8874195(MBTPS2 (S2P) cleaves CREB3L4);R-HSA-8874201(MBTPS2 (S2P) cleaves CREB3L3)	9.13	8.78	9.33	9.61	6.35	9.33	4358	5073	5254	5725	3596	5793
ENSG00000012211	X	49174802	49186392	-	PRICKLE3	4007	ENST00000599218;ENST00000540849;ENST00000453382;ENST00000614014;ENST00000432913;ENST00000376310;ENST00000376317;ENST00000611313	GO:0005515(protein binding);GO:0005737(cytoplasm);GO:0005739(mitochondrion);GO:0005886(plasma membrane);GO:0008150(biological_process);GO:0008270(zinc ion binding);GO:0016020(membrane);GO:0030030(cell projection organization);GO:0046872(metal ion binding);GO:0046872(metal ion binding)	04310(Wnt signaling pathway);04310(Wnt signaling pathway)	NA	NA	prickle planar cell polarity protein 3 [Source:HGNC Symbol;Acc:HGNC:6645]	protein_coding;nonsense_mediated_decay;retained_intron	NA	NA	5.39	5.9	5.81	3.4	4.34	3.41	1056	1397	1340	832	1007	869
ENSG00000012232	chr8	28600469	28756561	+	EXTL3	2137	ENST00000696177;ENST00000696178;ENST00000519288;ENST00000520940;ENST00000454906;ENST00000696179;ENST00000696180;ENST00000220562;ENST00000696182;ENST00000696183;ENST00000696184;ENST00000696185;ENST00000696186;ENST00000522698;ENST00000521473;ENST00000523271	GO:0001888(glucuronyl-galactosyl-proteoglycan 4-alpha-N-acetylglucosaminyltransferase activity);GO:0005515(protein binding);GO:0005783(endoplasmic reticulum);GO:0005789(endoplasmic reticulum membrane);GO:0005794(Golgi apparatus);GO:0006486(protein glycosylation);GO:0015012(heparan sulfate proteoglycan biosynthetic process);GO:0016020(membrane);GO:0016021(integral component of membrane);GO:0016740…	00534(Glycosaminoglycan biosynthesis - heparan sulfate / heparin);01100(Metabolic pathways);01100(Metabolic pathways)	K02370	EC:2.4.1.223;EC:2.4.1.224	exostosin like glycosyltransferase 3 [Source:HGNC Symbol;Acc:HGNC:3518]	protein_coding;processed_transcript;nonsense_mediated_decay;retained_intron	DOID:0014667(disease_of_metabolism);DOID:0060072(benign_neoplasm);DOID:0060084(cell_type_benign_neoplasm);DOID:0080001(bone_disease);DOID:0080005(bone_remodeling_disease);DOID:12798(mucopolysaccharidosis);DOID:14566(disease_of_cellular_proliferation);DOID:162(cancer);DOID:17(musculoskeletal_system_disease);DOID:203(exostosis);DOID:205(hyperostosis);DOID:206(hereditary_multiple_exostoses);DOID:321…	R-HSA-1791144(Expression of EXTL3)	5.46	5.95	5.84	4.18	6.06	4.16	4801	6335	6057	4587	6327	4759
ENSG00000012504	chr12	100473708	100564413	+	NR1H4	9971	ENST00000548884	GO:0000122(negative regulation of transcription by RNA polymerase II);GO:0000785(chromatin);GO:0000791(euchromatin);GO:0000976(transcription cis-regulatory region binding);GO:0000977(RNA polymerase II transcription regulatory region sequence-specific DNA binding);GO:0000978(RNA polymerase II cis-regulatory region sequence-specific DNA binding);GO:0000981(DNA-binding transcription factor activity,…	04976(Bile secretion)	NA	NA	nuclear receptor subfamily 1 group H member 4 [Source:HGNC Symbol;Acc:HGNC:7967]	protein_coding	DOID:0014667(disease_of_metabolism);DOID:0050828(artery_disease);DOID:10211(cholelithiasis);DOID:10762(portal_hypertension);DOID:10763(hypertension);DOID:11963(esophagitis);DOID:1287(cardiovascular_system_disease);DOID:13580(cholestasis);DOID:14566(disease_of_cellular_proliferation);DOID:162(cancer);DOID:178(vascular_disease);DOID:1852(intrahepatic_cholestasis);DOID:272(hepatic_vascular_disease);…	R-HSA-191972(27-hydroxycholesterol is 7alpha-hydroxylated);R-HSA-192051(CYP7A1 7-hydroxylates CHOL);R-HSA-192065(CYP7B1 7-hydroxylates 25OH-CHOL);R-HSA-194187(SLC10A2 transports bile salts and acids and Na+ from extracellular region to cytosol);R-HSA-1989746(Expression of CYP7A1);R-HSA-376419(Formation of NR-MED1 Coactivator Complex);R-HSA-382096(Formation of NR-NCOR Corepressor Complex);R-HSA-47…	0	0	0	0.05	0.04	0.1	0	0	0	13	10	25
ENSG00000012660	chr6	53267398	53349179	-	ELOVL5	60481	ENST00000370918;ENST00000542638;ENST00000304434;ENST00000485336;ENST00000486973;ENST00000370913	GO:0005515(protein binding);GO:0005783(endoplasmic reticulum);GO:0005789(endoplasmic reticulum membrane);GO:0006629(lipid metabolic process);GO:0006631(fatty acid metabolic process);GO:0006633(fatty acid biosynthetic process);GO:0006636(unsaturated fatty acid biosynthetic process);GO:0009922(fatty acid elongase activity);GO:0016020(membrane);GO:0016021(integral component of membrane);GO:0016740(t…	00062(Fatty acid elongation);01040(Biosynthesis of unsaturated fatty acids);01100(Metabolic pathways);01212(Fatty acid metabolism);01212(Fatty acid metabolism)	K10244	EC:2.3.1.199	ELOVL fatty acid elongase 5 [Source:HGNC Symbol;Acc:HGNC:21308]	protein_coding;processed_transcript	DOID:4(disease)	R-HSA-2046083(Elongation of arachidonyl-CoA to docosatetraenoyl-CoA);R-HSA-2046088(Elongation of stearidonoyl-CoA to eicosatetraenoyl-CoA);R-HSA-2046094(Elongation of gamma-lenolenoyl-CoA to dihomo-gamma-lenolenoyl-CoA);R-HSA-2046100(Elongation of eicosapentaenoyl-CoA to docosapentaenoyl-CoA);R-HSA-548800(ELOVL1,2,3,5 elongate AA-CoA and Mal-CoA to 3ODCT-CoA)	40.21	44.8	37.76	33.37	32.13	33.64	8182	11029	9067	8471	7762	8903
ENSG00000012779	chr10	45374216	45446117	+	ALOX5	240	ENST00000542434;ENST00000374391;ENST00000483623;ENST00000475300;ENST00000493336;ENST00000481117;ENST00000498461	GO:0001676(long-chain fatty acid metabolic process);GO:0001937(negative regulation of endothelial cell proliferation);GO:0002232(leukocyte chemotaxis involved in inflammatory response);GO:0002523(leukocyte migration involved in inflammatory response);GO:0002540(leukotriene production involved in inflammatory response);GO:0004051(arachidonate 5-lipoxygenase activity);GO:0004052(arachidonate 12(S)-…	00590(Arachidonic acid metabolism);01100(Metabolic pathways);04664(Fc epsilon RI signaling pathway);04726(Serotonergic synapse);04913(Ovarian steroidogenesis);05145(Toxoplasmosis);05145(Toxoplasmosis)	K00461	EC:1.13.11.34	arachidonate 5-lipoxygenase [Source:HGNC Symbol;Acc:HGNC:435]	protein_coding;processed_transcript	DOID:0050117(disease_by_infectious_agent);DOID:0050338(primary_bacterial_infectious_disease);DOID:0050686(organ_system_cancer);DOID:0050828(artery_disease);DOID:0060072(benign_neoplasm);DOID:0060084(cell_type_benign_neoplasm);DOID:0080001(bone_disease);DOID:104(bacterial_infectious_disease);DOID:10652(Alzheimer's_disease);DOID:114(heart_disease);DOID:1287(cardiovascular_system_disease);DOID:1289(…	R-HSA-2161768(EXA4 is converted to EXC4 by LTC4S);R-HSA-2161907(ALOX5 oxidises 15R-HETE to 15epi-LXA4/B4);R-HSA-2161917(ALOX5 oxidises 15S-HpETE to LXA4/B4);R-HSA-265296(Arachidonic acid is oxidised to 5S-HpETE by ALOX5);R-HSA-266050(LTA4 is converted to LTC4 by LTC4S);R-HSA-266051(5S-HpETE is dehydrated to LTA4 by ALOX5);R-HSA-429016(ALOX5 is phosphorylated by MAPKAP2);R-HSA-6797293(Expression o…	1.56	1.26	1.82	0.41	0.74	0.7	315	305	430	104	177	184
ENSG00000012817	Y	19703865	19744923	-	KDM5D	8284	ENST00000317961	GO:0001650(fibrillar center);GO:0002457(T cell antigen processing and presentation);GO:0003677(DNA binding);GO:0005515(protein binding);GO:0005634(nucleus);GO:0005654(nucleoplasm);GO:0006325(chromatin organization);GO:0006338(chromatin remodeling);GO:0016491(oxidoreductase activity);GO:0032452(histone demethylase activity);GO:0032453(histone H3-methyl-lysine-4 demethylase activity);GO:0034647(his…	NA	K11446	EC:1.14.11.67	lysine demethylase 5D [Source:HGNC Symbol;Acc:HGNC:11115]	protein_coding	NA	R-HSA-4754181(KDM5A-D demethylate Me2K5-histone H3);R-HSA-5661116(KDM5A-D demethylate Me3K5-histone H3)	0.03	0.01	0.05	0	0	0.01	17	5	30	0	0	6
ENSG00000012822	chr12	53708517	53727745	-	CALCOCO1	57658	ENST00000550804;ENST00000262059;ENST00000546443;ENST00000548263;ENST00000549935;ENST00000549613;ENST00000552282;ENST00000547988;ENST00000546619;ENST00000547949;ENST00000553154;ENST00000549784;ENST00000549173;ENST00000552623;ENST00000547885;ENST00000548431;ENST00000546774	GO:0000785(chromatin);GO:0000976(transcription cis-regulatory region binding);GO:0000978(RNA polymerase II cis-regulatory region sequence-specific DNA binding);GO:0003682(chromatin binding);GO:0003712(transcription coregulator activity);GO:0003713(transcription coactivator activity);GO:0005515(protein binding);GO:0005634(nucleus);GO:0005737(cytoplasm);GO:0005829(cytosol);GO:0007165(signal transdu…	NA	NA	NA	calcium binding and coiled-coil domain 1 [Source:HGNC Symbol;Acc:HGNC:29306]	protein_coding;retained_intron;processed_transcript	NA	NA	7.82	7.32	7.13	3.07	3.54	3.12	3718	4210	4005	1825	2001	1932
ENSG00000012963	chr14	93207241	93229215	+	UBR7	55148	ENST00000554232;ENST00000553674;ENST00000013070;ENST00000553857;ENST00000555329	GO:0003674(molecular_function);GO:0008150(biological_process);GO:0008270(zinc ion binding);GO:0016567(protein ubiquitination);GO:0016740(transferase activity);GO:0046872(metal ion binding);GO:0061630(ubiquitin protein ligase activity);GO:0061630(ubiquitin protein ligase activity)	NA	K11979	EC:2.3.2.27	ubiquitin protein ligase E3 component n-recognin 7 [Source:HGNC Symbol;Acc:HGNC:20344]	protein_coding;nonsense_mediated_decay	NA	NA	21.32	22	25	26.68	20.96	25.94	3993	4985	5524	6235	4659	6318
ENSG00000012983	chr14	50418501	50532619	-	MAP4K5	11183	ENST00000554990;ENST00000682126;ENST00000013125;ENST00000557390;ENST00000557124;ENST00000557210;ENST00000555216;ENST00000554066	GO:0000165(MAPK cascade);GO:0000166(nucleotide binding);GO:0004672(protein kinase activity);GO:0004674(protein serine/threonine kinase activity);GO:0004712(protein serine/threonine/tyrosine kinase activity);GO:0005515(protein binding);GO:0005524(ATP binding);GO:0005737(cytoplasm);GO:0006468(protein phosphorylation);GO:0008349(MAP kinase kinase kinase kinase activity);GO:0016301(kinase activity);G…	NA	K08833	EC:2.7.11.1	mitogen-activated protein kinase kinase kinase kinase 5 [Source:HGNC Symbol;Acc:HGNC:6867]	retained_intron;protein_coding;nonsense_mediated_decay	DOID:0014667(disease_of_metabolism);DOID:0050013(carbohydrate_metabolism_disease);DOID:0060158(acquired_metabolic_disease);DOID:4194(glucose_metabolism_disease);DOID:4(disease);DOID:9351(diabetes_mellitus)	NA	8.44	7.34	8.95	9.08	5.21	8.22	3416	3592	4277	4584	2505	4329
ENSG00000013016	chr2	31234152	31269451	+	EHD3	30845	ENST00000322054	GO:0000166(nucleotide binding);GO:0001881(receptor recycling);GO:0003676(nucleic acid binding);GO:0005509(calcium ion binding);GO:0005515(protein binding);GO:0005524(ATP binding);GO:0005525(GTP binding);GO:0005634(nucleus);GO:0005737(cytoplasm);GO:0005768(endosome);GO:0005769(early endosome);GO:0005829(cytosol);GO:0005886(plasma membrane);GO:0005925(focal adhesion);GO:0005929(cilium);GO:0006897(e…	04144(Endocytosis)	NA	NA	EH domain containing 3 [Source:HGNC Symbol;Acc:HGNC:3244]	protein_coding	NA	R-HSA-1011576(EHD proteins interact with Rabenosyn-5)	2.99	3.71	4.02	4.94	6.1	4.83	770	1156	1222	1587	1865	1619
ENSG00000013275	chr19	39971165	39981764	+	PSMC4	5704	ENST00000157812;ENST00000593455;ENST00000455878;ENST00000601697;ENST00000596386;ENST00000601194	GO:0000166(nucleotide binding);GO:0000502(proteasome complex);GO:0001824(blastocyst development);GO:0005515(protein binding);GO:0005524(ATP binding);GO:0005634(nucleus);GO:0005654(nucleoplasm);GO:0005737(cytoplasm);GO:0005829(cytosol);GO:0006508(proteolysis);GO:0008540(proteasome regulatory particle, base subcomplex);GO:0016020(membrane);GO:0016234(inclusion body);GO:0016887(ATP hydrolysis activi…	03050(Proteasome);05010(Alzheimer disease);05012(Parkinson disease);05014(Amyotrophic lateral sclerosis);05016(Huntington disease);05017(Spinocerebellar ataxia);05020(Prion disease);05022(Pathways of neurodegeneration - multiple diseases);05169(Epstein-Barr virus infection);05169(Epstein-Barr virus infection)	NA	NA	proteasome 26S subunit, ATPase 4 [Source:HGNC Symbol;Acc:HGNC:9551]	protein_coding;retained_intron	DOID:1289(neurodegenerative_disease);DOID:14330(Parkinson's_disease);DOID:331(central_nervous_system_disease);DOID:4(disease);DOID:7(disease_of_anatomical_entity);DOID:863(nervous_system_disease)	R-HSA-1168640(Ubiquitinated IkB is degraded);R-HSA-1234159(Proteasome proteolyzes ub-HIF-alpha);R-HSA-1236935(Proteasomal cleavage of substrate);R-HSA-1236970(Proteasomal clevage of exogenous antigen);R-HSA-1504193(Ubiquitinated DVL is degraded by the proteasome);R-HSA-174058(Degradation of multiubiquitinated Cdh1);R-HSA-174105(Degradation of multiubiquitinated cell cycle proteins);R-HSA-174202(D…	54.06	57.53	66.76	106.4	138.6	105.01	7355	9473	10721	18064	22384	18586
ENSG00000013288	chr4	6575189	6623362	+	MAN2B2	23324	ENST00000285599;ENST00000505907;ENST00000504960	GO:0003824(catalytic activity);GO:0004559(alpha-mannosidase activity);GO:0005515(protein binding);GO:0005576(extracellular region);GO:0005764(lysosome);GO:0005975(carbohydrate metabolic process);GO:0006013(mannose metabolic process);GO:0008152(metabolic process);GO:0016787(hydrolase activity);GO:0016798(hydrolase activity, acting on glycosyl bonds);GO:0030246(carbohydrate binding);GO:0043202(lyso…	00511(Other glycan degradation);00511(Other glycan degradation)	K12312	EC:3.2.1.24	mannosidase alpha class 2B member 2 [Source:HGNC Symbol;Acc:HGNC:29623]	protein_coding;processed_transcript	NA	R-HSA-6799581(MAN2B2 hydrolyses GlcNAc (Man)3 to GlcNAc:Man)	1.85	1.89	2.16	2.08	2.38	1.8	876	1085	1212	1233	1341	1114
ENSG00000013297	chr3	170418868	170454733	+	CLDN11	5010	ENST00000064724	GO:0005198(structural molecule activity);GO:0005515(protein binding);GO:0005811(lipid droplet);GO:0005883(neurofilament);GO:0005886(plasma membrane);GO:0005923(bicellular tight junction);GO:0007155(cell adhesion);GO:0007283(spermatogenesis);GO:0008366(axon ensheathment);GO:0016020(membrane);GO:0016021(integral component of membrane);GO:0016338(calcium-independent cell-cell adhesion via plasma mem…	04514(Cell adhesion molecules);04530(Tight junction);04670(Leukocyte transendothelial migration);05130(Pathogenic Escherichia coli infection);05160(Hepatitis C)	NA	NA	claudin 11 [Source:HGNC Symbol;Acc:HGNC:8514]	protein_coding	DOID:331(central_nervous_system_disease);DOID:4(disease);DOID:7(disease_of_anatomical_entity);DOID:863(nervous_system_disease);DOID:936(brain_disease);DOID:9588(encephalitis)	R-HSA-420019(Claudins create paired strands through homophilic and heterophilic cis and trans interactions)	0.04	0.03	0.03	0.06	0.12	0.08	9	8	8	19	35	25
ENSG00000013306	chr17	44319625	44324870	-	SLC25A39	51629	ENST00000225308;ENST00000591006;ENST00000377095;ENST00000590194;ENST00000592372;ENST00000593166;ENST00000537904;ENST00000588767;ENST00000588315;ENST00000585695;ENST00000588049;ENST00000585636;ENST00000586633;ENST00000592857;ENST00000591151;ENST00000585523	GO:0005739(mitochondrion);GO:0005743(mitochondrial inner membrane);GO:0006783(heme biosynthetic process);GO:0016020(membrane);GO:0016021(integral component of membrane);GO:0055085(transmembrane transport);GO:1990542(mitochondrial transmembrane transport);GO:1990542(mitochondrial transmembrane transport)	NA	NA	NA	solute carrier family 25 member 39 [Source:HGNC Symbol;Acc:HGNC:24279]	protein_coding;retained_intron;nonsense_mediated_decay	NA	NA	45.9	52.27	50.25	52.52	69.36	52.92	8642	11902	11161	12333	15493	12957
ENSG00000013364	chr16	29820394	29848039	+	MVP	996150951	ENST00000563915;ENST00000395353;ENST00000566859;ENST00000357402;ENST00000563096;ENST00000566066;ENST00000565830;ENST00000570234;ENST00000566252;ENST00000566554;ENST00000569612;ENST00000570061;ENST00000568068	GO:0005515(protein binding);GO:0005576(extracellular region);GO:0005634(nucleus);GO:0005643(nuclear pore);GO:0005737(cytoplasm);GO:0005829(cytosol);GO:0005856(cytoskeleton);GO:0015031(protein transport);GO:0016020(membrane);GO:0019901(protein kinase binding);GO:0019903(protein phosphatase binding);GO:0031953(negative regulation of protein autophosphorylation);GO:0034774(secretory granule lumen);G…	NA	NA	NA	major vault protein [Source:HGNC Symbol;Acc:HGNC:7531]	protein_coding;nonsense_mediated_decay;retained_intron;processed_transcript	DOID:0050615(respiratory_system_cancer);DOID:0050686(organ_system_cancer);DOID:0060083(immune_system_cancer);DOID:0060100(musculoskeletal_system_cancer);DOID:0070004(myeloma);DOID:1037(lymphoblastic_leukemia);DOID:10747(lymphoid_leukemia);DOID:1240(leukemia);DOID:12603(acute_leukemia);DOID:1324(lung_cancer);DOID:14566(disease_of_cellular_proliferation);DOID:1612(breast_cancer);DOID:162(cancer);DO…	R-HSA-6798748(Exocytosis of secretory granule lumen proteins);R-HSA-6800434(Exocytosis of ficolin-rich granule lumen proteins)	3.45	3.25	3.71	1.83	2.62	1.6	1134	1297	1438	753	1027	688
ENSG00000013374	chr7	151341772	151378449	+	NUB1	51667	ENST00000413040;ENST00000468404;ENST00000470229;ENST00000568733;ENST00000483358;ENST00000470316;ENST00000493588;ENST00000480907;ENST00000477666;ENST00000497987;ENST00000460712;ENST00000480714	GO:0005515(protein binding);GO:0005634(nucleus);GO:0005654(nucleoplasm);GO:0005730(nucleolus);GO:0005829(cytosol);GO:0006511(ubiquitin-dependent protein catabolic process);GO:0016567(protein ubiquitination);GO:0032436(positive regulation of proteasomal ubiquitin-dependent protein catabolic process);GO:0034341(response to interferon-gamma);GO:0034612(response to tumor necrosis factor);GO:2000058(r…	NA	NA	NA	negative regulator of ubiquitin like proteins 1 [Source:HGNC Symbol;Acc:HGNC:17623]	protein_coding;nonsense_mediated_decay;retained_intron;processed_transcript	NA	R-HSA-8956140(NEDD8 and UBD bind NUB1 and the 26S proteasome);R-HSA-8956184(26S- and NUB1-mediated degradation of NEDD8, UBD and their conjugates)	12.78	13.49	14.82	16.85	13.65	16.74	3645	4654	4987	5991	4621	6204
ENSG00000013375	chr6	83147324	83193914	-	PGM3	5238	ENST00000698599;ENST00000698600;ENST00000698602;ENST00000513973;ENST00000698604;ENST00000698605;ENST00000698524;ENST00000698606;ENST00000698607;ENST00000512866;ENST00000508748;ENST00000698609;ENST00000698611;ENST00000698612;ENST00000650640;ENST00000507554;ENST00000505470;ENST00000698614;ENST00000698526;ENST00000651698;ENST00000650642;ENST00000509219;ENST00000652468;ENST00000698616;ENST00000698617…	GO:0000287(magnesium ion binding);GO:0003824(catalytic activity);GO:0004610(phosphoacetylglucosamine mutase activity);GO:0004614(phosphoglucomutase activity);GO:0005575(cellular_component);GO:0005829(cytosol);GO:0005975(carbohydrate metabolic process);GO:0006041(glucosamine metabolic process);GO:0006048(UDP-N-acetylglucosamine biosynthetic process);GO:0006487(protein N-linked glycosylation);GO:00…	00520(Amino sugar and nucleotide sugar metabolism);01100(Metabolic pathways);01100(Metabolic pathways)	K01836	EC:5.4.2.3	phosphoglucomutase 3 [Source:HGNC Symbol;Acc:HGNC:8907]	nonsense_mediated_decay;protein_coding;retained_intron	NA	R-HSA-446185(Isomerization of GlcNAc6P to GlcNAc1P)	3.72	3.48	3.97	3.17	1.62	3.26	4382	4958	5520	4664	2268	4997
ENSG00000013392	chr6	83193357	83198935	+	RWDD2A	112611	ENST00000369724	GO:0005515(protein binding)	NA	NA	NA	RWD domain containing 2A [Source:HGNC Symbol;Acc:HGNC:21385]	protein_coding	NA	NA	2.01	1.61	3.89	2.86	1.71	2.6	405	393	924	717	408	681
ENSG00000013441	chr2	200853009	200864662	-	CLK1	11951022978989	ENST00000321356;ENST00000461981;ENST00000464454;ENST00000432425;ENST00000473565;ENST00000472679;ENST00000409769;ENST00000409403;ENST00000434813;ENST00000461326;ENST00000496205;ENST00000492793;ENST00000481641;ENST00000482590	GO:0000166(nucleotide binding);GO:0004672(protein kinase activity);GO:0004674(protein serine/threonine kinase activity);GO:0004712(protein serine/threonine/tyrosine kinase activity);GO:0004713(protein tyrosine kinase activity);GO:0004715(non-membrane spanning protein tyrosine kinase activity);GO:0005515(protein binding);GO:0005524(ATP binding);GO:0005634(nucleus);GO:0005737(cytoplasm);GO:0006468(…	05134(Legionellosis);05134(Legionellosis)	K23561	EC:2.7.12.1	CDC like kinase 1 [Source:HGNC Symbol;Acc:HGNC:2068]	protein_coding;retained_intron;nonsense_mediated_decay;processed_transcript	DOID:0050155(sensory_system_disease);DOID:0050815(eye_adnexa_disease);DOID:1492(eye_and_adnexa_disease);DOID:4(disease);DOID:530(eyelid_disease);DOID:7(disease_of_anatomical_entity);DOID:863(nervous_system_disease);DOID:9909(hordeolum)	NA	22.59	26.72	8.37	15.99	7.58	14.38	6172	8833	2702	5454	2464	5112
ENSG00000013503	chr12	106357748	106510198	+	POLR3B	55703	ENST00000228347;ENST00000539066	GO:0000428(DNA-directed RNA polymerase complex);GO:0002376(immune system process);GO:0003677(DNA binding);GO:0003899(DNA-directed 5'-3' RNA polymerase activity);GO:0005634(nucleus);GO:0005654(nucleoplasm);GO:0005666(RNA polymerase III complex);GO:0005829(cytosol);GO:0006351(DNA-templated transcription);GO:0016740(transferase activity);GO:0016779(nucleotidyltransferase activity);GO:0032549(ribonuc…	03020(RNA polymerase);04623(Cytosolic DNA-sensing pathway);04623(Cytosolic DNA-sensing pathway)	K03021	EC:2.7.7.6	RNA polymerase III subunit B [Source:HGNC Symbol;Acc:HGNC:30348]	protein_coding	NA	R-HSA-112054(RNA Polymerase III Abortive Initiation At Type 3 Open Promoters);R-HSA-112055(RNA Polymerase III Abortive Initiation At Type 1 Open Promoters);R-HSA-112149(RNA Polymerase III Abortive Initiation At Type 2 Open Promoters);R-HSA-112150(RNA Polymerase III Promoter Opening at Type 2 Promoters);R-HSA-112152(RNA Polymerase III Promoter Opening at Type 3 Promoters);R-HSA-112153(RNA Polymera…	3.67	3.87	4.88	8.44	4.79	8.23	934	1194	1468	2680	1447	2722
ENSG00000013523	chr14	76786009	76826246	-	ANGEL1	23357	ENST00000251089;ENST00000557179;ENST00000555079;ENST00000556298;ENST00000554941	GO:0000175(3'-5'-exoribonuclease activity);GO:0003824(catalytic activity);GO:0005634(nucleus);GO:0005783(endoplasmic reticulum);GO:0005801(cis-Golgi network);GO:0005829(cytosol);GO:0008190(eukaryotic initiation factor 4E binding);GO:0019904(protein domain specific binding);GO:0048471(perinuclear region of cytoplasm);GO:0090503(RNA phosphodiester bond hydrolysis, exonucleolytic);GO:0090503(RNA pho…	NA	NA	NA	angel homolog 1 [Source:HGNC Symbol;Acc:HGNC:19961]	protein_coding;processed_transcript	NA	NA	9.19	9.05	10.5	11.57	13.17	10.7	3201	3814	4316	5026	5444	4850
ENSG00000013561	chr5	141958328	141990292	+	RNF14	9604	ENST00000347642;ENST00000514620;ENST00000502341;ENST00000506938;ENST00000394520;ENST00000394514;ENST00000512565;ENST00000515613;ENST00000507163;ENST00000506004	GO:0000151(ubiquitin ligase complex);GO:0000209(protein polyubiquitination);GO:0003713(transcription coactivator activity);GO:0004842(ubiquitin-protein transferase activity);GO:0005515(protein binding);GO:0005634(nucleus);GO:0005654(nucleoplasm);GO:0005737(cytoplasm);GO:0005829(cytosol);GO:0006355(regulation of DNA-templated transcription);GO:0006357(regulation of transcription by RNA polymerase …	NA	K11971	EC:2.3.2.31	ring finger protein 14 [Source:HGNC Symbol;Acc:HGNC:10058]	protein_coding;processed_transcript;nonsense_mediated_decay	DOID:0050686(organ_system_cancer);DOID:10155(intestinal_cancer);DOID:10283(prostate_cancer);DOID:10286(prostate_carcinoma);DOID:14566(disease_of_cellular_proliferation);DOID:1520(colon_carcinoma);DOID:162(cancer);DOID:193(reproductive_organ_cancer);DOID:219(colon_cancer);DOID:3119(gastrointestinal_system_cancer);DOID:3856(male_reproductive_organ_cancer);DOID:4(disease);DOID:5672(large_intestine_c…	R-HSA-983140(Transfer of Ub from E2 to substrate and release of E2);R-HSA-983147(Release of E3 from polyubiquitinated substrate);R-HSA-983156(Polyubiquitination of substrate);R-HSA-983157(Interaction of E3 with substrate and E2-Ub complex)	10.43	10.34	10.84	9.91	9.45	10.79	2779	3335	3409	3294	2988	3739
ENSG00000013563	X	154401236	154412112	-	DNASE1L1	1774	ENST00000369807;ENST00000369809;ENST00000393638;ENST00000369808;ENST00000014935;ENST00000309585;ENST00000497242;ENST00000451865;ENST00000424626;ENST00000432135	GO:0000737(DNA catabolic process, endonucleolytic);GO:0003677(DNA binding);GO:0003824(catalytic activity);GO:0004518(nuclease activity);GO:0004519(endonuclease activity);GO:0004530(deoxyribonuclease I activity);GO:0004536(deoxyribonuclease activity);GO:0005515(protein binding);GO:0005576(extracellular region);GO:0005634(nucleus);GO:0005783(endoplasmic reticulum);GO:0006259(DNA metabolic process);…	NA	NA	NA	deoxyribonuclease 1 like 1 [Source:HGNC Symbol;Acc:HGNC:2957]	protein_coding;retained_intron	NA	R-HSA-6798749(Exocytosis of specific granule lumen proteins)	4.72	4.38	5.39	4.71	6.14	4.86	1042	1172	1408	1301	1609	1400
ENSG00000013573	chr12	31073860	31104799	+	DDX11	1663	ENST00000228264;ENST00000542838;ENST00000438391;ENST00000435753;ENST00000539049;ENST00000536265;ENST00000415475;ENST00000545668;ENST00000350437;ENST00000535158;ENST00000543756;ENST00000542244;ENST00000535317;ENST00000542242;ENST00000543026;ENST00000545717;ENST00000536580;ENST00000539673;ENST00000543511;ENST00000539699;ENST00000542661;ENST00000538740;ENST00000542777;ENST00000537136;ENST00000545115…	GO:0000166(nucleotide binding);GO:0000785(chromatin);GO:0000922(spindle pole);GO:0003676(nucleic acid binding);GO:0003677(DNA binding);GO:0003678(DNA helicase activity);GO:0003682(chromatin binding);GO:0003688(DNA replication origin binding);GO:0003690(double-stranded DNA binding);GO:0003697(single-stranded DNA binding);GO:0003723(RNA binding);GO:0003727(single-stranded RNA binding);GO:0004386(he…	NA	K11273	EC:3.6.4.13	DEAD/H-box helicase 11 [Source:HGNC Symbol;Acc:HGNC:2736]	protein_coding;nonsense_mediated_decay;retained_intron;processed_transcript	NA	R-HSA-1791116(Expression of DDX11)	17.2	18.14	17.89	18.46	18.6	17.57	7690	9808	9432	10296	9865	10215
ENSG00000013583	chr12	12974870	13000265	-	HEBP1	508654780	ENST00000014930;ENST00000647702;ENST00000540916;ENST00000536942	GO:0005576(extracellular region);GO:0005737(cytoplasm);GO:0007623(circadian rhythm);GO:0020037(heme binding);GO:0070062(extracellular exosome);GO:0110165(cellular anatomical entity);GO:0110165(cellular anatomical entity)	NA	NA	NA	heme binding protein 1 [Source:HGNC Symbol;Acc:HGNC:17176]	protein_coding;processed_transcript	NA	R-HSA-380073(Liganded Gi-activating GPCR acts as a GEF for Gi);R-HSA-444476(FPRL2 receptor binds a wide range of ligands);R-HSA-749454(The Ligand:GPCR:Gi complex dissociates);R-HSA-749456(Liganded Gi-activating GPCRs bind inactive heterotrimeric G-protein Gi)	11.85	11.07	10.62	5.45	8.86	6.38	2168	2451	2295	1245	1925	1521
ENSG00000013588	chr12	12891559	12917937	+	GPRC5A	9052	ENST00000537783;ENST00000014914;ENST00000542056;ENST00000534831;ENST00000648791;ENST00000540125	GO:0004930(G protein-coupled receptor activity);GO:0005515(protein binding);GO:0005730(nucleolus);GO:0005886(plasma membrane);GO:0005887(integral component of plasma membrane);GO:0007165(signal transduction);GO:0007175(negative regulation of epidermal growth factor-activated receptor activity);GO:0007186(G protein-coupled receptor signaling pathway);GO:0016020(membrane);GO:0016021(integral compon…	NA	NA	NA	G protein-coupled receptor class C group 5 member A [Source:HGNC Symbol;Acc:HGNC:9836]	retained_intron;protein_coding;processed_transcript	DOID:0050687(cell_type_cancer);DOID:14566(disease_of_cellular_proliferation);DOID:162(cancer);DOID:2994(germ_cell_cancer);DOID:4766(embryoma);DOID:4(disease);DOID:688(embryonal_cancer)	NA	14.97	13.22	11.2	9.91	10.87	9.08	6120	6543	5406	5055	5275	4830
ENSG00000013619	X	150361422	150514178	+	MAMLD1	10046	ENST00000468306;ENST00000262858;ENST00000683453;ENST00000426613;ENST00000682016;ENST00000682253;ENST00000683696;ENST00000370401;ENST00000432680;ENST00000464149	GO:0003674(molecular_function);GO:0005634(nucleus);GO:0005654(nucleoplasm);GO:0005794(Golgi apparatus);GO:0005813(centrosome);GO:0006357(regulation of transcription by RNA polymerase II);GO:0008584(male gonad development);GO:0016604(nuclear body);GO:0016604(nuclear body)	NA	NA	NA	mastermind like domain containing 1 [Source:HGNC Symbol;Acc:HGNC:2568]	processed_transcript;protein_coding;retained_intron	DOID:0080000(muscular_disease);DOID:0080015(physical_disorder);DOID:10892(hypospadias);DOID:17(musculoskeletal_system_disease);DOID:423(myopathy);DOID:4(disease);DOID:66(muscle_tissue_disease);DOID:7(disease_of_anatomical_entity)	R-HSA-1912391(NICD1 is phosphorylated by CDK8);R-HSA-1912393(MAML in complex with NICD1 recruits CDK8);R-HSA-1912394(NICD1 in complex with RBPJ (CSL) recruits MAML);R-HSA-1912415(NOTCH3 gene transcription);R-HSA-1912416(NOTCH1 gene transcription);R-HSA-1980047(NOTCH1 stimulates HES1 transcription);R-HSA-1980065(NOTCH1 stimulates HEY transcription);R-HSA-1980067(NOTCH1 stimulates MYC transcription…	2.35	2.52	2.47	2.17	2.22	2.39	841	1085	1039	964	939	1110
ENSG00000013725	chr11	60971680	61020377	+	CD6	923	ENST00000313421	GO:0001530(lipopolysaccharide binding);GO:0001771(immunological synapse formation);GO:0001772(immunological synapse);GO:0001934(positive regulation of protein phosphorylation);GO:0002250(adaptive immune response);GO:0002376(immune system process);GO:0002438(acute inflammatory response to antigenic stimulus);GO:0005044(scavenger receptor activity);GO:0005515(protein binding);GO:0005576(extracellul…	04514(Cell adhesion molecules)	NA	NA	CD6 molecule [Source:HGNC Symbol;Acc:HGNC:1691]	protein_coding	DOID:0060056(hypersensitivity_reaction_disease);DOID:12894(Sjogren's_syndrome);DOID:1289(neurodegenerative_disease);DOID:225(syndrome);DOID:2377(multiple_sclerosis);DOID:2914(immune_system_disease);DOID:3213(demyelinating_disease);DOID:331(central_nervous_system_disease);DOID:417(hypersensitivity_reaction_type_II_disease);DOID:4(disease);DOID:7(disease_of_anatomical_entity);DOID:863(nervous_syste…	NA	0.01	0	0	0.03	0	0	4	0	0	12	0	0
ENSG00000013810	chr4	1712858	1745171	+	TACC3	10460	ENST00000652002;ENST00000612220;ENST00000484651;ENST00000313288;ENST00000467746;ENST00000493975;ENST00000652770;ENST00000651251;ENST00000650779;ENST00000651817;ENST00000466077;ENST00000470808;ENST00000404054;ENST00000484264	GO:0000226(microtubule cytoskeleton organization);GO:0000922(spindle pole);GO:0005515(protein binding);GO:0005737(cytoplasm);GO:0005815(microtubule organizing center);GO:0005819(spindle);GO:0005829(cytosol);GO:0005856(cytoskeleton);GO:0007049(cell cycle);GO:0007052(mitotic spindle organization);GO:0007091(metaphase/anaphase transition of mitotic cell cycle);GO:0008283(cell population proliferatio…	03013(RNA transport);03013(RNA transport)	NA	NA	transforming acidic coiled-coil containing protein 3 [Source:HGNC Symbol;Acc:HGNC:11524]	processed_transcript;protein_coding;retained_intron;nonsense_mediated_decay	NA	R-HSA-9017855(NICD3 binds to TACC3);R-HSA-9604675(NICD4 binds to TACC3)	15.84	17.1	15.15	15.77	23.19	16.91	7463	9748	8419	9267	12969	10366
ENSG00000014123	chr6	96521595	96555276	+	UFL1	23376	ENST00000461673;ENST00000369278	GO:0001649(osteoblast differentiation);GO:0005515(protein binding);GO:0005634(nucleus);GO:0005694(chromosome);GO:0005737(cytoplasm);GO:0005783(endoplasmic reticulum);GO:0005789(endoplasmic reticulum membrane);GO:0005829(cytosol);GO:0006281(DNA repair);GO:0006974(cellular response to DNA damage stimulus);GO:0008284(positive regulation of cell population proliferation);GO:0010468(regulation of gene…	NA	NA	NA	UFM1 specific ligase 1 [Source:HGNC Symbol;Acc:HGNC:23039]	processed_transcript;protein_coding	NA	R-HSA-983140(Transfer of Ub from E2 to substrate and release of E2);R-HSA-983147(Release of E3 from polyubiquitinated substrate);R-HSA-983156(Polyubiquitination of substrate);R-HSA-983157(Interaction of E3 with substrate and E2-Ub complex)	13.3	13.05	14.39	13.27	6.08	12.22	3220	3825	4114	4010	1749	3850
ENSG00000014138	chr11	65261920	65305589	+	POLA2	23649	ENST00000527850;ENST00000532469;ENST00000265465;ENST00000532391;ENST00000527618;ENST00000525924;ENST00000533192;ENST00000534785	GO:0003674(molecular_function);GO:0003677(DNA binding);GO:0005515(protein binding);GO:0005634(nucleus);GO:0005654(nucleoplasm);GO:0005658(alpha DNA polymerase:primase complex);GO:0005829(cytosol);GO:0006260(DNA replication);GO:0006269(DNA replication, synthesis of RNA primer);GO:0006270(DNA replication initiation);GO:0006606(protein import into nucleus);GO:0006606(protein import into nucleus)	03030(DNA replication);03030(DNA replication)	NA	NA	DNA polymerase alpha 2, accessory subunit [Source:HGNC Symbol;Acc:HGNC:30073]	nonsense_mediated_decay;retained_intron;protein_coding;processed_transcript	NA	R-HSA-113504(Detection of damage during initiation of DNA synthesis in S-phase);R-HSA-174425(The primase component of DNA polymerase:primase synthesizes a 6-10 nucleotide RNA primer on the G strand of the telomere);R-HSA-174427(The polymerase component of DNA polymerase alpha:primase synthesizes a 20-nucleotide primer on the G strand of the telomere);R-HSA-174452(RFC binding displaces Pol Alpha o…	8.7	9.29	8.63	11.33	14.88	10.81	2589	3341	3029	4204	5250	4182
ENSG00000014164	chr8	143437659	143541447	-	ZC3H3	23144	ENST00000262577;ENST00000528401	GO:0003674(molecular_function);GO:0003677(DNA binding);GO:0005634(nucleus);GO:0005847(mRNA cleavage and polyadenylation specificity factor complex);GO:0031124(mRNA 3'-end processing);GO:0032927(positive regulation of activin receptor signaling pathway);GO:0046332(SMAD binding);GO:0046872(metal ion binding);GO:0051028(mRNA transport);GO:0070412(R-SMAD binding);GO:1900363(regulation of mRNA polyade…	NA	NA	NA	zinc finger CCCH-type containing 3 [Source:HGNC Symbol;Acc:HGNC:28972]	protein_coding	NA	NA	4.32	4.99	4.92	6.64	8.07	5.67	858	1199	1153	1645	1901	1465
ENSG00000014216	chr11	65180566	65212006	+	CAPN1	823	ENST00000533820;ENST00000527739;ENST00000524773;ENST00000530442;ENST00000528739;ENST00000279247;ENST00000532285;ENST00000527469;ENST00000534373;ENST00000531068;ENST00000527699;ENST00000533909;ENST00000527323;ENST00000526468;ENST00000527897;ENST00000533079;ENST00000527887;ENST00000530495;ENST00000525013;ENST00000528165;ENST00000533704;ENST00000530567	GO:0001533(cornified envelope);GO:0004198(calcium-dependent cysteine-type endopeptidase activity);GO:0005509(calcium ion binding);GO:0005515(protein binding);GO:0005576(extracellular region);GO:0005737(cytoplasm);GO:0005739(mitochondrion);GO:0005764(lysosome);GO:0005829(cytosol);GO:0005886(plasma membrane);GO:0005925(focal adhesion);GO:0006508(proteolysis);GO:0008233(peptidase activity);GO:000823…	04141(Protein processing in endoplasmic reticulum);04210(Apoptosis);04217(Necroptosis);04218(Cellular senescence);05010(Alzheimer disease);05022(Pathways of neurodegeneration - multiple diseases);05131(Shigellosis);05131(Shigellosis)	K01367	EC:3.4.22.52	calpain 1 [Source:HGNC Symbol;Acc:HGNC:1476]	protein_coding;retained_intron;processed_transcript	DOID:0014667(disease_of_metabolism);DOID:0050013(carbohydrate_metabolism_disease);DOID:0050117(disease_by_infectious_agent);DOID:0050155(sensory_system_disease);DOID:0050686(organ_system_cancer);DOID:0060100(musculoskeletal_system_cancer);DOID:0060158(acquired_metabolic_disease);DOID:0080000(muscular_disease);DOID:10283(prostate_cancer);DOID:10652(Alzheimer's_disease);DOID:11723(Duchenne_muscular…	R-HSA-2534260(E-cadherin degradation by caspase-3 and calpain-1);R-HSA-6800434(Exocytosis of ficolin-rich granule lumen proteins);R-HSA-8848658(CAPN:4xCa2+:CAPNS cleave cytoskeletal proteins);R-HSA-8863008(Calpain activation);R-HSA-8863012(Calpain cleaves p35 to p25);R-HSA-8868134(CAST binds Ca2+ bound calpain);R-HSA-8934819(Cytoplasmic proteases cleave Profilaggrin producing Filaggrin)	9.08	9.67	10.72	6.84	10.22	6.91	3643	4691	5075	3428	4866	3608
ENSG00000014257	chr3	132317369	132368298	+	ACP3	55	ENST00000495911;ENST00000475741;ENST00000336375;ENST00000351273;ENST00000483689;ENST00000512463	GO:0003993(acid phosphatase activity);GO:0004725(protein tyrosine phosphatase activity);GO:0005515(protein binding);GO:0005576(extracellular region);GO:0005615(extracellular space);GO:0005634(nucleus);GO:0005737(cytoplasm);GO:0005764(lysosome);GO:0005765(lysosomal membrane);GO:0005829(cytosol);GO:0005886(plasma membrane);GO:0006144(purine nucleobase metabolic process);GO:0006629(lipid metabolic p…	NA	K19283	EC:3.1.3.2;EC:3.1.3.5	acid phosphatase 3 [Source:HGNC Symbol;Acc:HGNC:125]	protein_coding;retained_intron	DOID:0050686(organ_system_cancer);DOID:0060072(benign_neoplasm);DOID:0060082(breast_benign_neoplasm);DOID:0060083(immune_system_cancer);DOID:0060085(organ_system_benign_neoplasm);DOID:0060097(thoracic_benign_neoplasm);DOID:10283(prostate_cancer);DOID:10350(breast_cyst);DOID:1240(leukemia);DOID:14566(disease_of_cellular_proliferation);DOID:14654(prostatitis);DOID:15(reproductive_system_disease);DO…	R-HSA-6798739(Exocytosis of azurophil granule membrane proteins)	0.32	0.36	0.26	0.14	0.04	0.13	74	101	71	43	11	41
ENSG00000014641	chr2	63588609	63607197	+	MDH1	4190	ENST00000485781;ENST00000544381;ENST00000409908;ENST00000442225;ENST00000233114;ENST00000539945;ENST00000409476;ENST00000485155;ENST00000436321;ENST00000462944;ENST00000454035;ENST00000472098;ENST00000421012;ENST00000432309;ENST00000484538;ENST00000495083	GO:0003824(catalytic activity);GO:0004470(malic enzyme activity);GO:0005515(protein binding);GO:0005615(extracellular space);GO:0005737(cytoplasm);GO:0005813(centrosome);GO:0005829(cytosol);GO:0006099(tricarboxylic acid cycle);GO:0006107(oxaloacetate metabolic process);GO:0006108(malate metabolic process);GO:0006734(NADH metabolic process);GO:0006739(NADP metabolic process);GO:0016491(oxidoreduct…	00020(Citrate cycle (TCA cycle));00270(Cysteine and methionine metabolism);00620(Pyruvate metabolism);00630(Glyoxylate and dicarboxylate metabolism);01100(Metabolic pathways);01200(Carbon metabolism);04964(Proximal tubule bicarbonate reclamation);04964(Proximal tubule bicarbonate reclamation)	K00025	EC:1.1.1.37	malate dehydrogenase 1 [Source:HGNC Symbol;Acc:HGNC:6970]	retained_intron;protein_coding;processed_transcript;nonsense_mediated_decay	DOID:0050155(sensory_system_disease);DOID:10584(retinitis_pigmentosa);DOID:1492(eye_and_adnexa_disease);DOID:150(disease_of_mental_health);DOID:1561(cognitive_disorder);DOID:2468(psychotic_disorder);DOID:3612(retinitis);DOID:4(disease);DOID:5419(schizophrenia);DOID:5614(eye_disease);DOID:5679(retinal_disease);DOID:7(disease_of_anatomical_entity);DOID:8466(retinal_degeneration);DOID:863(nervous_sy…	R-HSA-198508(MDH1 catalyzes the conversion of malate to oxaloacetate)	33.4	36.47	36.3	30.83	36.02	33.58	8897	11754	11410	10247	11387	11635
ENSG00000014824	chr4	41990502	42086369	+	SLC30A9	10463	ENST00000513699;ENST00000510460;ENST00000264451;ENST00000509683;ENST00000505523	GO:0003682(chromatin binding);GO:0005634(nucleus);GO:0005737(cytoplasm);GO:0005783(endoplasmic reticulum);GO:0005856(cytoskeleton);GO:0006289(nucleotide-excision repair);GO:0006811(ion transport);GO:0006812(cation transport);GO:0006829(zinc ion transport);GO:0006882(cellular zinc ion homeostasis);GO:0008324(cation transmembrane transporter activity);GO:0016020(membrane);GO:0016021(integral compon…	NA	NA	NA	solute carrier family 30 member 9 [Source:HGNC Symbol;Acc:HGNC:1329]	nonsense_mediated_decay;retained_intron;protein_coding	NA	NA	9.39	9.38	10.88	9.95	6.15	10.23	3610	4360	4931	4769	2808	5114
ENSG00000014914	chr1	149928651	149936869	-	MTMR11	10903	ENST00000466496;ENST00000482025;ENST00000439741;ENST00000482343;ENST00000492824;ENST00000495054;ENST00000490310;ENST00000493562;ENST00000479272	GO:0004438(phosphatidylinositol-3-phosphatase activity);GO:0005737(cytoplasm);GO:0046856(phosphatidylinositol dephosphorylation);GO:0070062(extracellular exosome);GO:0070062(extracellular exosome)	NA	NA	NA	myotubularin related protein 11 [Source:HGNC Symbol;Acc:HGNC:24307]	processed_transcript;retained_intron;protein_coding	NA	NA	2.97	3.69	3.01	1.8	1.58	1.57	729	1094	870	553	462	502
ENSG00000014919	chr10	99710868	99732127	-	COX15	1355	ENST00000016171;ENST00000370483;ENST00000497381	GO:0004129(cytochrome-c oxidase activity);GO:0005515(protein binding);GO:0005654(nucleoplasm);GO:0005739(mitochondrion);GO:0005743(mitochondrial inner membrane);GO:0005746(mitochondrial respirasome);GO:0006123(mitochondrial electron transport, cytochrome c to oxygen);GO:0006783(heme biosynthetic process);GO:0006784(heme A biosynthetic process);GO:0007585(respiratory gaseous exchange by respirator…	00190(Oxidative phosphorylation);00860(Porphyrin and chlorophyll metabolism);01100(Metabolic pathways);01240(Biosynthesis of cofactors);04714(Thermogenesis);04714(Thermogenesis)	NA	NA	cytochrome c oxidase assembly homolog COX15 [Source:HGNC Symbol;Acc:HGNC:2263]	protein_coding;retained_intron	DOID:0050700(cardiomyopathy);DOID:0060036(intrinsic_cardiomyopathy);DOID:10652(Alzheimer's_disease);DOID:114(heart_disease);DOID:11984(hypertrophic_cardiomyopathy);DOID:1287(cardiovascular_system_disease);DOID:1289(neurodegenerative_disease);DOID:1307(dementia);DOID:150(disease_of_mental_health);DOID:1561(cognitive_disorder);DOID:225(syndrome);DOID:331(central_nervous_system_disease);DOID:4(disea…	R-HSA-2995334(COX15 transforms heme O to heme A)	12.33	13.07	13.52	16.57	17.45	17.15	3431	4403	4441	5751	5763	6209
ENSG00000015133	chr14	91271323	91417820	-	CCDC88C	440193	ENST00000556726;ENST00000389857;ENST00000334448;ENST00000557455;ENST00000555995;ENST00000557507;ENST00000554051;ENST00000554872;ENST00000553437;ENST00000389856;ENST00000553403;ENST00000554165;ENST00000556767	GO:0001932(regulation of protein phosphorylation);GO:0001965(G-protein alpha-subunit binding);GO:0003383(apical constriction);GO:0005085(guanyl-nucleotide exchange factor activity);GO:0005109(frizzled binding);GO:0005515(protein binding);GO:0005737(cytoplasm);GO:0005813(centrosome);GO:0007264(small GTPase mediated signal transduction);GO:0008017(microtubule binding);GO:0016055(Wnt signaling pathw…	NA	NA	NA	coiled-coil domain containing 88C [Source:HGNC Symbol;Acc:HGNC:19967]	protein_coding;retained_intron;processed_transcript	NA	R-HSA-5368588(DVL binds CCDC88C)	3.25	3.43	3.17	2.35	2.46	2.01	2160	2757	2489	1948	1940	1741
[truncated: 38,022 more rows]

## Sheet: Figure 1I
Time(h)	WT			KO1			KO2
0	0.86	0.41	0.53	0.32	0.19	0.18	0.55	0.41	0.69
2	2.25	2.55	2.84	2.71	3.9	2.57	3.02	3.25	2.62
4	14.8	10.5	13.2	16	15.13	15.7	16.8	18.1	17.9
6	44.3	49.1	45	60	62	53.7	52.2	62.4	59.4
8	71.1	67.5	61.1	81.9	84.7	85.6	85.4	84.1	84.2
12	23.7	22.5	23.3	36.9	36.5	36.2	31.9	31.4	31.7
24	45	44	47	56.2	54	58.5	60.8	65.5	63.2

## Sheet: Figure 1K
WT	KO1	KO2
8	6	5
7	6.5	10
6	7	10.5
7	7	19
7.5	8.5	10.5
12	9	6
13.5	9.5	6.5
12	12	9.5
6.5	16	9.5
5.5	7	11
6.5	8	8.5
9	8.5	7.5
6	9	18
17	11.5	12
7	17	13.5
6.5	18.5	13
7	6.5	8
7	7	10
7	15	8.5
7.5	8.5	9
7.5	8.5	10.5
8	10.5	11.5
8	10	12.5
8.5	13	6
8.5	13	10.5
6	13.5	15
10.5	11	16.5
6	11.5	10.5
7	12	12
8	12.5	12.5
9	12	17.5
10	9	6.5
11	9.5	13.5
8	9.5	9.5
8.5	9.5	7
11	9.5	14
5	12	7.5
5	6.5	8
5.5	7	16
7.5	8	8
7	8.5	6
9.5	14.5	14.5
6	9.5	8.5
7.5	13	9.5
8	7.5	11.5
5.5	8	14
7	10.5	14
7.5	14	6.5
7.5	9.5	16
8.5	11	12.5

## Sheet: Figure 2B
Gene	biotin free	biotin free	biotin free	100 μM biotin	101 μM biotin	102 μM biotin
CDKN1A	15.159	14.0075	12.3223	16.8379	17.3354	17.345
ARPP19	14.623	14.0854	15.018	17.4061	17.7017	17.7729
CCNA2	14.9374	14.7585	14.6799	16.9851	17.47	17.608
[truncated: 36 more rows]

## Sheet: Figure 4A
HGC27	Days	WT					PARG-KO1					PARG-KO2					DKO1					DKO2
[truncated: 11 more rows]

[truncated: 49 more sheets: Figure 4C, Figure 4E, Figure 4F, Figure 4H, Figure 4I, Figure 5B, Figure 5C, Figure 5D, Figure 5G, Figure 5H, Figure 5J, Figure 5K, Figure 6B, Figure 6C, Figure 6E, Figure 6F, Figure 7B, Figure 7C, Figure 7E, Figure 7F …]
